# Supplementary material for: The microbiomes of the eyelid and buccal area of patients with uveitic glaucoma
Source: BMC Ophthalmol. 2022 Apr 14;22:170. doi: 10.1186/s12886-022-02395-x (PMC9012020; doi:10.1186/s12886-022-02395-x)
Supplement: Supplementary file 2 — Additional file 2. Table S1. Differential gene expression analysis of the eyelid microbiome in patients with uveitic glaucoma and control participants. [file 12886_2022_2395_MOESM2_ESM.xlsx]

## Sheet: Supplementary Table S1
Supplementary Table S1. Differential gene expression analysis of the eyelid microbiome in uveitic glaucoma patients compared to control subjects.
	Gene_id	a.value	m.value	p.value	q.value	rank	estimatedDEG
1	Morganella	6.84933	-15.1723	6.26075e-12	1.00673e-08	1	1
2	Psychrobacter	5.07677	-16.3927	1.58287e-10	1.27263e-07	2	1
3	Dermacoccus	5.65404	10.6879	1.55307e-07	8.32444e-05	3	1
4	Chryseobacterium	7.00053	11.2678	2.17973e-07	8.76253e-05	4	1
5	Escherichia/Shigella	1.46014	5.46513	1.12734e-06	0.000350151	5	1
6	Paenibacillus	4.5414	20.3587	1.30654e-06	0.000350151	6	1
7	Candidatus Carsonella	3.42545	3.89239	1.90797e-06	0.000438288	7	1
8	Faecalibacterium	1.28391	4.57304	2.30542e-06	0.000456109	8	1
9	Lactococcus	8.81386	-7.93799	2.55285e-06	0.000456109	9	1
10	Serratia	7.57118	-7.25667	4.06179e-06	0.000653136	10	1
11	Finegoldia	6.23937	-7.05222	4.69495e-06	0.000686316	11	1
12	Klebsiella	9.1511	-8.25364	9.02656e-06	0.00120956	12	1
13	Fontibacillus	2.82546	13.5657	1.55144e-05	0.00176761	13	1
14	Bacillariophyta	2.15675	6.39169	1.58305e-05	0.00176761	14	1
15	Calidifontibacter	0.441996	7.0353	1.68357e-05	0.00176761	15	1
16	Bacteroides	2.45418	3.63111	1.82018e-05	0.00176761	16	1
17	Kocuria	6.38685	7.22269	1.97724e-05	0.00176761	17	1
18	Citrobacter	7.3172	8.86966	1.97866e-05	0.00176761	18	1
19	Bifidobacterium	7.50685	-8.0087	3.31098e-05	0.00280213	19	1
20	Brevundimonas	7.68215	7.92176	3.68672e-05	0.00286755	20	1
21	Halalkalibacillus	4.796	-12.0393	3.83065e-05	0.00286755	21	1
22	Stenotrophomonas	7.85632	-8.43989	3.92327e-05	0.00286755	22	1
23	Clostridium XVIII	-0.915322	5.50863	4.89151e-05	0.00341079	23	1
24	Eggerthia	1.93795	5.07271	5.09073e-05	0.00341079	24	1
25	Weissella	5.61314	-8.77241	5.37171e-05	0.00345508	25	1
26	Variovorax	4.82353	-14.6261	5.69529e-05	0.00352232	26	1
27	Sulfophobococcus	3.88427	5.18356	6.84163e-05	0.00407457	27	1
28	Xylella	0.676778	-8.16322	7.17596e-05	0.00412105	28	1
29	Roseburia	-2.46882	6.40164	8.12411e-05	0.00441027	29	1
30	Pluralibacter	3.40281	-6.63111	8.22812e-05	0.00441027	30	1
31	Moellerella	1.56037	-6.13312	8.7501e-05	0.00452051	31	1
32	Buttiauxella	6.05586	10.0404	8.99605e-05	0.00452051	32	1
33	Dermabacter	1.13737	-8.44372	9.49081e-05	0.00462461	33	1
34	Lactobacillus	9.23439	-5.33193	0.000155564	0.00733956	34	1
35	Sulfurisphaera	3.69942	4.87049	0.000159754	0.00733956	35	1
36	Kandleria	-0.70918	4.87412	0.000167392	0.00736024	36	1
37	Tepidimonas	-0.825662	7.06558	0.000169359	0.00736024	37	1
38	Vibrionimonas	-7.37707	8.70693	0.000180455	0.00762254	38	1
39	Pseudocitrobacter	2.89018	-6.24024	0.000185206	0.00762254	39	1
40	Soonwooa	1.56842	5.56153	0.000189616	0.00762254	40	1
41	Planctopirus	0.826788	6.00084	0.000203424	0.0078718	41	1
42	Vampirovibrio	1.21308	4.91831	0.000205607	0.0078718	42	1
43	Dolosigranulum	1.71173	-9.30811	0.000234395	0.00876529	43	1
44	Ruminococcus	-7.37707	7.5202	0.000275434	0.0100658	44	1
45	Aeribacillus	-7.37707	-14.822	0.000289823	0.0103563	45	1
46	Rhodocytophaga	-1.24612	7.35805	0.000302629	0.0105616	46	1
47	Caulobacter	2.00045	5.47303	0.000308702	0.0105616	47	1
48	Riemerella	-1.46275	8.24985	0.000315316	0.0105631	48	1
49	Salarchaeum	0.467168	4.98688	0.000321933	0.0105647	49	1
50	Candidatus Pelagibacter	-0.447508	-3.65431	0.000394125	0.0126751	50	1
51	Pelomonas	-7.37707	7.9369	0.000423585	0.0132078	51	1
52	Collinsella	-0.741477	4.45471	0.00042712	0.0132078	52	1
53	Aquifex	1.57861	4.36324	0.000484613	0.014703	53	1
54	Pelolinea	-3.01095	6.99832	0.000502169	0.0149535	54	1
55	Chlorarachniophyceae	0.355538	4.1862	0.000521671	0.0150614	55	1
56	Deferrisoma	-7.37707	8.81152	0.000524527	0.0150614	56	1
57	Gemmata	1.48062	4.00336	0.000556638	0.0157031	57	1
58	Faucicola	2.35742	-6.14427	0.000586729	0.0162666	58	1
59	Alkalibaculum	-1.41923	5.83145	0.000613797	0.0167286	59	1
60	Hafnia	1.79832	5.97224	0.000634295	0.0169991	60	1
61	Prolixibacter	-7.37707	7.7711	0.000660364	0.0174076	61	1
62	Kosakonia	-7.37707	-10.1208	0.000693842	0.0179951	62	1
63	Novosphingobium	1.94925	5.73475	0.000747847	0.0190879	63	1
64	Cloacibacterium	1.94426	5.56598	0.00079852	0.0198712	64	1
65	Blautia	1.12799	4.23438	0.000803249	0.0198712	65	1
66	Herbaspirillum	-7.37707	8.06619	0.000820949	0.0200013	66	1
67	Rubellimicrobium	-1.0947	5.14989	0.000849781	0.0203947	67	1
68	Blastomonas	-7.37707	7.70596	0.000879076	0.0207876	68	1
69	Piscibacillus	-7.37707	-12.68	0.000951013	0.0221627	69	1
70	Lacibacterium	0.937186	5.74038	0.000983344	0.0223236	70	1
71	Roseimicrobium	-1.74903	5.01774	0.00100374	0.0223236	71	1
72	Zavarzinella	-0.172817	5.37517	0.00101525	0.0223236	72	1
73	Tersicoccus	-0.254708	4.42657	0.00102721	0.0223236	73	1
74	Pacearchaeota Incertae Sedis AR13	2.05849	2.90106	0.00102733	0.0223236	74	1
75	Phycisphaera	-0.394839	5.85921	0.00105854	0.0226952	75	1
76	Thermoflexus	-1.07319	5.20809	0.00115622	0.0244632	76	1
77	Thauera	-7.37707	7.78479	0.0011999	0.0250576	77	1
78	Alcaligenes	-7.37707	7.87729	0.00122635	0.0252817	78	1
79	Hylemonella	-7.37707	-12.3054	0.00130223	0.0265061	79	1
80	Tepidisphaera	-0.132088	4.56789	0.00133387	0.0268108	80	1
81	Gibbsiella	-7.37707	-10.0574	0.00141574	0.0281051	81	1
82	Catalinimonas	-7.37707	7.74458	0.00144782	0.0283914	82	1
83	GpXIII	-7.37707	6.75331	0.00147366	0.0285499	83	1
84	Sporobacter	-0.24722	4.19001	0.00153033	0.0292949	84	1
85	Pediococcus	3.39264	-5.83574	0.00155102	0.0293416	85	1
86	Crocinitomix	-2.62231	6.03128	0.00159847	0.0298876	86	1
87	Anaerosphaera	1.50933	4.1434	0.00163269	0.0301767	87	1
88	Acidicaldus	-1.26724	6.91808	0.00169414	0.0309565	88	1
89	Polaromonas	3.53841	-8.97523	0.00176268	0.0318359	89	1
90	Staphylococcus	14.4889	3.26527	0.00179007	0.0318359	90	1
91	Epilithonimonas	-0.815518	6.24036	0.00180166	0.0318359	91	1
92	Sulfurovum	-7.37707	8.50548	0.00187278	0.0327329	92	1
93	Aureimonas	1.01344	4.52755	0.00196702	0.0339781	93	1
94	Ammoniibacillus	-1.08191	8.06164	0.00199724	0.0339781	94	1
95	Phaeodactylibacter	-7.37707	7.60792	0.00200741	0.0339781	95	1
96	Hydrogenobaculum	-1.5131	4.99271	0.00203622	0.0341066	96	1
97	Desulfonatronobacter	-7.37707	7.65101	0.00211208	0.0348936	97	1
98	Caenimonas	0.772716	-8.3551	0.00214376	0.0348936	98	1
99	Candidatus Brocadia	-0.954942	3.59848	0.0021483	0.0348936	99	1
100	Methylomarinum	-7.37707	-6.18561	0.00221288	0.0355832	100	1
101	Hyperthermus	-0.51665	5.22037	0.00233563	0.0371851	101	1
102	Gimesia	0.114458	3.51781	0.00245133	0.0383403	102	1
103	Catenisphaera	-0.627741	4.07601	0.00246743	0.0383403	103	1
104	Draconibacterium	-2.74636	5.84657	0.00247972	0.0383403	104	1
105	Candidatus Parvarchaeum	2.44014	3.35937	0.00262385	0.0401824	105	1
106	Parabacteroides	-0.52911	2.93115	0.00265803	0.0403219	106	1
107	Sutterella	-2.71971	5.8365	0.00268717	0.0403829	107	1
108	Pseudoscardovia	0.6806	-10.6605	0.00276783	0.0409884	108	1
109	Thermomarinilinea	-2.66153	5.95285	0.00277845	0.0409884	109	1
110	Candidatus Aenigmarchaeum	1.95698	3.43	0.00291865	0.0424648	110	1
111	Methanomicrobium	-0.38597	5.26413	0.00293134	0.0424648	111	1
112	Obesumbacterium	3.66439	3.91793	0.00309199	0.0440146	112	1
113	Atopobium	1.67982	-5.05963	0.00312491	0.0440146	113	1
114	Gordonia	2.79088	4.31695	0.00318568	0.0440146	114	1
115	Pleomorphobacterium	-0.638808	3.44202	0.00319293	0.0440146	115	1
116	Thermocladium	1.7896	3.30517	0.00319647	0.0440146	116	1
117	Modicisalibacter	-0.829322	-4.77767	0.00321413	0.0440146	117	1
118	Tsukamurella	-7.37707	6.67665	0.00322992	0.0440146	118	1
119	Phocaeicola	-1.57143	3.78505	0.00327646	0.044125	119	1
120	Actinomycetospora	-1.30895	5.60465	0.00329291	0.044125	120	1
121	Akkermansia	1.8917	3.17452	0.00338244	0.0448341	121	1
122	Balnearium	-0.684199	5.52316	0.00340159	0.0448341	122	1
123	Owenweeksia	-1.60161	5.31258	0.00352951	0.0457941	123	1
124	Mangroviflexus	-3.04579	5.24769	0.00353139	0.0457941	124	1
125	Candidatus Calescibacterium	-1.32276	4.28239	0.00360342	0.0463543	125	1
126	Pelobacter	-7.37707	7.79328	0.00386935	0.0492503	126	1
127	Woesearchaeota Incertae Sedis AR16	1.64119	2.77114	0.0038898	0.0492503	127	1
128	Parafilimonas	-7.37707	7.0503	0.00395999	0.0497474	128	1
129	Alkalibacter	-7.37707	6.32496	0.00406059	0.0506157	129	1
130	Salinarchaeum	0.7169	3.4874	0.0042366	0.0524035	130	1
131	Bulleidia	-1.94919	5.97301	0.00428675	0.0526191	131	1
132	Sporanaerobacter	-3.22445	6.57131	0.00432269	0.0526582	132	1
133	Geobacillus	-7.37707	7.69241	0.00435677	0.0526744	133	1
134	Sulfurimonas	-7.37707	7.73055	0.00440313	0.0528375	134	1
135	Anaeroglobus	0.0557967	4.51507	0.00448367	0.0528575	135	1
136	Paucibacter	-0.59404	-6.11122	0.00450991	0.0528575	136	1
137	Turicibacter	2.97374	2.66316	0.00451813	0.0528575	137	1
138	Ardenticatena	-2.0735	5.76773	0.00453628	0.0528575	138	1
139	Methanosphaerula	0.673002	3.5608	0.00458145	0.0529998	139	1
140	Heliimonas	-2.05117	5.76906	0.00465822	0.053503	140	1
141	Gardnerella	0.816788	-6.40169	0.00477857	0.0544961	141	1
142	Faecalitalea	-2.90467	5.46656	0.00482491	0.0546238	142	1
143	Paraprevotella	-0.433298	4.00465	0.00485771	0.0546238	143	1
144	Gemmatimonas	-1.81417	4.78652	0.00497323	0.0553322	144	1
145	Desulfosarcina	-7.37707	7.63101	0.00498953	0.0553322	145	1
146	Oligosphaera	-0.477182	3.37782	0.0051677	0.0569155	146	1
147	Desulfopila	-7.37707	7.52409	0.00524005	0.0573197	147	1
148	Curvibacter	2.23454	4.77104	0.00534082	0.0576979	148	1
149	Schlesneria	0.101147	3.72527	0.00534638	0.0576979	149	1
150	Caldivirga	4.47754	3.63369	0.00542754	0.0581833	150	1
151	Desulfotignum	-1.40434	6.07896	0.0056831	0.0597865	151	1
152	Aspromonas	0.0270326	-4.35622	0.00572714	0.0597865	152	1
153	Saliterribacillus	2.70712	-6.94436	0.00573592	0.0597865	153	1
154	Campylobacter	3.16803	-5.6361	0.00575421	0.0597865	154	1
155	Litorilinea	-0.304741	3.8866	0.005763	0.0597865	155	1
156	Ornatilinea	-0.386158	3.55718	0.00589648	0.0604656	156	1
157	Phascolarctobacterium	-2.04051	4.6144	0.00590367	0.0604656	157	1
158	Ancalomicrobium	-7.37707	7.03285	0.00599777	0.0606898	158	1
159	Psychroglaciecola	-1.73153	4.55583	0.00602256	0.0606898	159	1
160	Melissococcus	7.33404	-2.62442	0.00603879	0.0606898	160	1
161	Sporolactobacillus	-7.37707	-10.1919	0.00619557	0.0618787	161	1
162	Lysinibacillus	-0.528137	5.68854	0.00629504	0.062193	162	1
163	Ruminococcus2	-0.507623	3.1027	0.00630439	0.062193	163	1
164	Ciceribacter	-7.37707	6.7803	0.00656681	0.0643868	164	1
165	Kinneretia	-7.37707	-8.33734	0.00668544	0.0651526	165	1
166	Thioprofundum	-1.83052	6.56443	0.00680104	0.0658799	166	1
167	Facklamia	-7.37707	-9.1281	0.00704583	0.0670358	167	1
168	Desulfocella	-2.77241	5.05162	0.00705142	0.0670358	168	1
169	Allobaculum	-1.01398	3.46798	0.00711279	0.0670358	169	1
170	Rhodoferax	0.279388	-7.85808	0.00714775	0.0670358	170	1
171	Desulfuromonas	-7.37707	7.28309	0.0071549	0.0670358	171	1
172	Halanaerobaculum	-7.37707	6.69315	0.00717049	0.0670358	172	1
173	Desulfobacter	-7.37707	7.32616	0.0072375	0.0672711	173	1
174	Desulfobulbus	-7.37707	6.88013	0.0072832	0.0673068	174	1
175	Paludibacter	-2.89932	5.3767	0.00774936	0.0712055	175	1
176	Turneriella	-3.28519	5.57165	0.00806248	0.0736617	176	1
177	Lelliottia	5.46365	4.00388	0.00846813	0.0769308	177	1
178	Desulfospira	-2.23159	4.98402	0.00852553	0.0770172	178	1
179	Parascardovia	0.886585	-5.29976	0.00893002	0.0797239	179	1
180	Holdemanella	-1.29912	4.14658	0.00895892	0.0797239	180	1
181	Phenylobacterium	0.832458	3.26754	0.0089739	0.0797239	181	1
182	Cycloclasticus	-2.08448	-4.69293	0.00903705	0.0798438	182	1
183	Rhizorhabdus	-1.15968	3.2193	0.00927792	0.0808663	183	1
184	Salinispira	-1.38707	4.89595	0.00931977	0.0808663	184	1
185	Simonsiella	4.90289	-3.61964	0.00934686	0.0808663	185	1
186	Sphingomonas	7.60735	3.16426	0.00935394	0.0808663	186	1
187	Lautropia	2.53125	2.89654	0.00954884	0.0821099	187	1
188	Sharpea	0.109713	3.898	0.00960124	0.0821213	188	1
189	Daeguia	-7.37707	6.79257	0.0100633	0.0856181	189	1
190	Proteus	-1.63184	5.17373	0.0104975	0.0888416	190	1
191	Gelria	-3.56326	5.8937	0.0105558	0.0888675	191	1
192	Marinicauda	-7.37707	6.64262	0.0108571	0.0909285	192	1
193	Hartmannibacter	-0.91402	4.91678	0.0109344	0.090962	193	1
194	Mangrovibacterium	-1.29705	4.33381	0.0109743	0.090962	194	1
195	Anaerococcus	5.88407	-3.06823	0.011085	0.0913886	195	1
196	Candidatus Iainarchaeum	0.341216	3.81951	0.0111394	0.0913886	196	1
197	Sporosalibacterium	-2.95375	5.36841	0.0114822	0.0931068	197	1
198	Lactonifactor	-1.253	3.67227	0.0114973	0.0931068	198	1
199	Neochlamydia	2.7407	-5.12945	0.0115521	0.0931068	199	1
200	Succiniclasticum	-7.37707	6.1386	0.0115804	0.0931068	200	1
201	Schlegelella	-2.01841	5.41575	0.0118514	0.0947363	201	1
202	Lachnospiracea_incertae_sedis	1.20415	2.74993	0.011901	0.0947363	202	1
203	Thioreductor	-7.37707	6.3799	0.011965	0.0947771	203	1
204	Desulfatitalea	-1.86548	5.7216	0.0120613	0.0950717	204	1
205	Woesearchaeota Incertae Sedis AR18	2.05499	2.61912	0.0122811	0.095983	205	1
206	Dyadobacter	-7.37707	-8.05991	0.0122963	0.095983	206	1
207	Modestobacter	-2.78706	5.31352	0.0127071	0.0987101	207	1
208	Parasphingopyxis	-3.84937	5.64054	0.0128226	0.0991289	208	1
209	Mariniphaga	0.0366902	3.77488	0.012891	0.0991808	209	1
210	Thermosulfurimonas	-3.82586	5.68755	0.0130965	0.0992222	210	1
211	Portibacter	-3.66316	5.6939	0.0131223	0.0992222	211	1
212	Melioribacter	-2.15078	5.86779	0.0131299	0.0992222	212	1
213	Robinsoniella	-2.47274	4.36194	0.0131432	0.0992222	213	1
214	Halothermothrix	-0.488119	4.26355	0.0132993	0.0999309	214	1
215	Negativicoccus	-0.268454	-5.09442	0.0135873	0.100844	215	0
216	Anaerobacter	-1.42249	4.23424	0.0135905	0.100844	216	0
217	Phaselicystis	-7.37707	5.67916	0.013609	0.100844	217	0
218	Neorhizobium	-2.1837	4.9085	0.013814	0.101318	218	0
219	Aquisphaera	0.398446	3.29725	0.0138575	0.101318	219	0
220	Megamonas	-7.37707	5.94847	0.0139003	0.101318	220	0
221	Haloquadratum	0.0530977	4.06032	0.0139596	0.101318	221	0
222	Caldithrix	-7.37707	6.69812	0.0142351	0.101318	222	0
223	Subdivision5_genera_incertae_sedis	-7.37707	6.69812	0.014239	0.101318	223	0
224	Pragia	-1.23383	-4.44525	0.0142451	0.101318	224	0
225	Craurococcus	-1.42943	3.93894	0.0142581	0.101318	225	0
226	Caloribacterium	-7.37707	6.23206	0.0142912	0.101318	226	0
227	Treponema	-0.378246	3.39635	0.014303	0.101318	227	0
228	Parachlamydia	-0.571269	2.8578	0.0144626	0.101967	228	0
229	Sphingopyxis	-2.79686	5.00272	0.0145604	0.101967	229	0
230	Lutibacter	-7.37707	6.76225	0.0145849	0.101967	230	0
231	Rugamonas	-1.82968	-6.50964	0.0148479	0.103357	231	0
232	Solirubrobacter	-1.9512	4.57433	0.0151694	0.105139	232	0
233	Stygiolobus	1.27622	3.09227	0.0152564	0.10525	233	0
234	Endobacter	0.916743	2.62085	0.0153162	0.10525	234	0
235	Coenonia	-3.68605	5.64811	0.0155271	0.105959	235	0
236	Elusimicrobium	-2.5993	4.67279	0.0155513	0.105959	236	0
237	Williamsia	-0.776048	3.64528	0.0158374	0.106613	237	0
238	Candidatus Anammoxoglobus	-0.389926	2.74742	0.0158649	0.106613	238	0
239	Nocardioides	-1.29362	3.29037	0.0159259	0.106613	239	0
240	Acholeplasma	-7.37707	6.56062	0.0159405	0.106613	240	0
241	Woesearchaeota Incertae Sedis AR20	1.33463	2.38386	0.0159786	0.106613	241	0
242	Ignavibacterium	-1.77784	4.48038	0.0162606	0.108045	242	0
243	Desulfomicrobium	-7.37707	6.63101	0.0163484	0.108182	243	0
244	Arsenicicoccus	-2.33472	5.2453	0.0167471	0.110366	244	0
245	Kingella	-0.878646	3.1481	0.017004	0.111602	245	0
246	Alloactinosynnema	-7.37707	6.91201	0.0170802	0.111646	246	0
247	Fusicatenibacter	-0.780413	3.02812	0.0173621	0.113029	247	0
248	Alicycliphilus	-1.12276	-5.05377	0.0175452	0.113761	248	0
249	Woodsholea	-7.37707	6.471	0.0183724	0.117597	249	0
250	Lapillicoccus	-7.37707	5.98919	0.0184155	0.117597	250	0
251	Latescibacteria_genera_incertae_sedis	-7.37707	6.48662	0.0184906	0.117597	251	0
252	Roseovarius	-7.37707	6.48662	0.0184967	0.117597	252	0
253	Roseicyclus	-7.37707	6.48662	0.0185026	0.117597	253	0
254	Acidovorax	-0.783179	3.22185	0.0189099	0.119713	254	0
255	Bradyrhizobium	-2.07697	3.83204	0.0190719	0.120265	255	0
256	Thermodiscus	-2.02437	4.16247	0.0193453	0.121102	256	0
257	Rudaea	-7.37707	-6.06856	0.0193553	0.121102	257	0
258	Candidatus Procabacter	-2.22412	4.26865	0.0194394	0.121157	258	0
259	Catellicoccus	5.60355	-2.88467	0.0199001	0.123228	259	0
260	Anoxybacillus	-3.10222	4.81578	0.0199249	0.123228	260	0
261	Fimbriimonas	-2.44717	4.97706	0.0200457	0.1235	261	0
262	Streptophyta	5.23797	2.38458	0.0201253	0.123517	262	0
263	Eremococcus	2.81974	-3.44596	0.0204192	0.124845	263	0
264	Halonotius	0.595047	3.21174	0.0207725	0.126411	264	0
265	Orientia	-1.94923	3.94813	0.020835	0.126411	265	0
266	Caldisphaera	0.86972	2.70348	0.0209827	0.126411	266	0
267	Parcubacteria_genera_incertae_sedis	-0.852576	3.82696	0.0209899	0.126411	267	0
268	Plesiomonas	2.23468	-2.72277	0.021466	0.12855	268	0
269	Salinigranum	-0.0151281	3.43673	0.021505	0.12855	269	0
270	Spirochaeta	-7.37707	6.40862	0.0218052	0.129566	270	0
271	Lacticigenium	-0.332134	-2.60413	0.0218474	0.129566	271	0
272	Coprobacillus	-1.14325	3.53489	0.0219167	0.129566	272	0
273	Nevskia	-2.14424	5.16409	0.022163	0.130247	273	0
274	Xanthomonas	-2.07916	5.11759	0.0221939	0.130247	274	0
275	Acetobacter	-7.37707	-6.48073	0.0225085	0.131312	275	0
276	Geosporobacter	-7.37707	5.75231	0.0225387	0.131312	276	0
277	Helcococcus	-7.37707	-7.66628	0.0226569	0.131525	277	0
278	Ochrobactrum	-7.37707	5.36789	0.0229962	0.133014	278	0
279	Filifactor	-0.999979	2.81543	0.0232846	0.133727	279	0
280	Alloprevotella	1.14314	2.50771	0.0232857	0.133727	280	0
281	Gemmiger	-1.54459	2.75582	0.0234058	0.13381	281	0
282	Limnobacter	-2.53707	4.8406	0.023629	0.13381	282	0
283	Chiayiivirga	-7.37707	-6.42718	0.0236982	0.13381	283	0
284	Methanomassiliicoccus	0.488635	2.70399	0.0237274	0.13381	284	0
285	Haliscomenobacter	-7.37707	6.72455	0.0237621	0.13381	285	0
286	Psychrobacillus	2.23153	1.99567	0.0237996	0.13381	286	0
287	Truepera	-7.37707	6.40739	0.024324	0.135841	287	0
288	Hydrogenothermus	-0.989447	3.18119	0.0243297	0.135841	288	0
289	Thermoleophilum	-2.10276	3.43016	0.0247777	0.137863	289	0
290	Roseomonas	2.60748	3.07817	0.024968	0.138178	290	0
291	Halomarina	-1.33144	3.43636	0.0250062	0.138178	291	0
292	Ponticaulis	-7.37707	6.19089	0.0251728	0.138623	292	0
293	Exiguobacterium	-1.94011	4.03453	0.0256623	0.140836	293	0
294	Burkholderia	-3.56443	5.89135	0.0257589	0.140885	294	0
295	Thioalkalibacter	-3.24529	-5.67841	0.0261933	0.142776	295	0
296	Deinococcus	0.699851	2.66834	0.026289	0.142813	296	0
297	Grimontia	-7.37707	6.36977	0.0267128	0.144627	297	0
298	Mobilitalea	-1.94403	2.90698	0.0271642	0.146577	298	0
299	Dermatophilus	2.91401	2.36445	0.0272934	0.146782	299	0
300	Candidatus Scalindua	-0.394303	2.32468	0.0278514	0.149283	300	0
301	Pseudomonas	5.51133	1.90093	0.0283124	0.15125	301	0
302	Oscillibacter	-0.191738	2.77411	0.0287911	0.153298	302	0
303	Acetothermia_genera_incertae_sedis	0.0278114	2.90565	0.0298511	0.158418	303	0
304	Muricauda	-7.37707	6.04605	0.0301191	0.159314	304	0
305	Aneurinibacillus	-7.37707	6.10745	0.030647	0.161575	305	0
306	Brachybacterium	-0.467672	-3.28958	0.0308187	0.16189	306	0
307	Donghicola	-7.37707	6.14558	0.0309081	0.16189	307	0
308	Nitrospina	-7.37707	-5.45644	0.0311386	0.162568	308	0
309	Limimonas	-3.27058	4.79812	0.0319442	0.165834	309	0
310	Opitutus	0.00840572	2.78866	0.0319706	0.165834	310	0
311	Intestinibacter	-7.37707	5.50488	0.032078	0.165857	311	0
312	Methanimicrococcus	-0.13847	2.83635	0.0338081	0.174242	312	0
313	Anaerosalibacter	-3.27109	3.51686	0.0339817	0.174577	313	0
314	Fibrella	-7.37707	5.59616	0.0343479	0.175896	314	0
315	Asaccharobacter	-7.37707	5.54913	0.0347113	0.176712	315	0
316	Ornithinibacillus	-1.91298	4.64999	0.0347269	0.176712	316	0
317	Hydrogenophilus	-7.37707	5.82734	0.0362547	0.1835	317	0
318	Mooreia	-3.4603	3.96704	0.0363883	0.1835	318	0
319	Serpens	0.349512	2.26582	0.0364747	0.1835	319	0
320	Clostridium XI	-7.37707	6.16794	0.0365174	0.1835	320	0
321	Sneathia	-2.08422	3.28412	0.0369421	0.185056	321	0
322	Desulfobacterium	-7.37707	5.93913	0.0373001	0.185656	322	0
323	Neptuniibacter	-7.37707	5.93913	0.0373224	0.185656	323	0
324	Marispirillum	-2.70346	4.46447	0.0374082	0.185656	324	0
325	Hydrobacter	-2.87474	4.84696	0.0387524	0.191735	325	0
326	Asticcacaulis	-2.62313	4.66848	0.0389604	0.192173	326	0
327	Rhizorhapis	-3.47911	2.95651	0.0396035	0.194463	327	0
328	Thioalbus	-2.25963	3.88574	0.0396666	0.194463	328	0
329	WPS-2_genera_incertae_sedis	-7.37707	5.55071	0.0403346	0.197137	329	0
330	Mitsuokella	-7.37707	5.24441	0.0406295	0.197977	330	0
331	Methylococcus	-7.37707	-5.36251	0.0411327	0.199823	331	0
332	Azotobacter	-0.764512	-3.88098	0.0415267	0.200706	332	0
333	Terrimicrobium	-0.811603	2.39257	0.0415642	0.200706	333	0
334	Aquihabitans	-2.46934	4.00535	0.0419078	0.20176	334	0
335	Bavariicoccus	4.3438	-1.90997	0.0422258	0.202444	335	0
336	Mariniradius	-7.37707	6.32776	0.0423018	0.202444	336	0
337	Friedmanniella	-2.21155	3.4235	0.0431004	0.205654	337	0
338	Streptohalobacillus	0.579035	2.70865	0.0434121	0.206529	338	0
339	Microvirga	-4.05525	3.06485	0.0436902	0.207238	339	0
340	Salisaeta	-7.37707	5.47852	0.0446213	0.211032	340	0
341	Cryptobacterium	-3.50045	6.01932	0.0455439	0.212409	341	0
342	Nubsella	-2.26909	3.71624	0.0456472	0.212409	342	0
343	Gp23	-7.37707	5.69812	0.0456773	0.212409	343	0
344	Thiobacillus	-7.37707	5.69812	0.0456779	0.212409	344	0
345	Desulfatiglans	-7.37707	5.69812	0.045686	0.212409	345	0
346	Haliea	-7.37707	5.69812	0.045705	0.212409	346	0
347	Desulfatiferula	-7.37707	5.82365	0.0469258	0.217455	347	0
348	Nosocomiicoccus	6.91569	1.77608	0.0470662	0.217478	348	0
349	Mariniluteicoccus	-7.37707	5.76188	0.0473931	0.217763	349	0
350	Jahnella	-3.36939	3.85766	0.0475668	0.217763	350	0
351	Stakelama	2.52405	2.04091	0.0476724	0.217763	351	0
352	Aestuariimicrobium	-0.681454	2.13706	0.0478747	0.217763	352	0
353	Pantoea	1.20326	2.37445	0.0479128	0.217763	353	0
354	Phyllobacterium	-7.37707	5.03233	0.0479403	0.217763	354	0
355	Johnsonella	-7.37707	4.93614	0.0483396	0.218958	355	0
356	Subdivision3_genera_incertae_sedis	-3.99918	5.34092	0.0485368	0.219234	356	0
357	Cardiobacterium	-2.54741	-3.90424	0.0487892	0.219756	357	0
358	Coprococcus	-1.20368	2.96353	0.0492888	0.221387	358	0
359	Lawsonia	-3.98824	5.3628	0.0501533	0.224642	359	0
360	Desulfoconvexum	-7.37707	5.16051	0.0510239	0.227279	360	0
361	Rudaeicoccus	0.140908	-2.20796	0.0510248	0.227279	361	0
362	Succinimonas	-3.52733	3.54179	0.0512859	0.227319	362	0
363	Hydrogenibacillus	-7.37707	5.90786	0.0513165	0.227319	363	0
364	Marinithermus	-3.23714	4.865	0.0518585	0.228619	364	0
365	Streptococcus	9.75217	1.8989	0.0518941	0.228619	365	0
366	Comamonas	-1.95282	2.69857	0.0527197	0.231621	366	0
367	Pseudoramibacter	-3.39507	3.08126	0.0531901	0.233051	367	0
368	Diplorickettsia	-7.37707	-6.15288	0.0536383	0.234376	368	0
369	Kallotenue	1.1203	2.11902	0.0539052	0.234904	369	0
370	Desulfovibrio	-2.48429	4.10668	0.0548138	0.23756	370	0
371	Dehalospirillum	-7.37707	5.33934	0.0549068	0.23756	371	0
372	Microlunatus	-7.37707	6.55169	0.0549578	0.23756	372	0
373	Joostella	-1.4085	2.8359	0.0564647	0.243132	373	0
374	Bellilinea	-0.606909	2.28017	0.0565726	0.243132	374	0
375	Dialister	-0.30186	2.08206	0.0570708	0.243132	375	0
376	Methermicoccus	0.689778	2.46327	0.0571047	0.243132	376	0
377	Atopostipes	-2.46881	3.95002	0.0572056	0.243132	377	0
378	Tetragenococcus	-7.37707	5.3925	0.0572114	0.243132	378	0
379	Byssovorax	-7.37707	5.2131	0.0573053	0.243132	379	0
380	Ottowia	-7.37707	4.96393	0.0575881	0.243688	380	0
381	Aggregatibacter	0.410371	2.32778	0.057869	0.244235	381	0
382	Delftia	3.31353	2.39158	0.0584631	0.246096	382	0
383	Marinobacterium	-7.37707	5.56062	0.0590699	0.24627	383	0
384	Desulfonema	-7.37707	5.56062	0.0590748	0.24627	384	0
385	Carboxylicivirga	-7.37707	5.56062	0.0590777	0.24627	385	0
386	Petrimonas	-7.37707	5.15908	0.0591171	0.24627	386	0
387	Enhydrobacter	9.63855	2.59646	0.0593096	0.246434	387	0
388	Kluyvera	11.1801	3.11459	0.0594684	0.246457	388	0
389	Thermofilum	1.00055	2.12602	0.0596442	0.24655	389	0
390	Nitriliruptor	-7.37707	5.58564	0.0599513	0.247184	390	0
391	Mitsuaria	-0.309966	-4.55603	0.0601278	0.247278	391	0
392	Acetanaerobacterium	-7.37707	5.10807	0.0609693	0.249531	392	0
393	Cetia	-2.55147	3.61397	0.0611016	0.249531	393	0
394	Aminivibrio	-1.23879	2.71829	0.0611654	0.249531	394	0
395	Moheibacter	-3.52095	4.23401	0.0612966	0.249531	395	0
396	Desulfofustis	-2.23734	3.37193	0.0641787	0.260605	396	0
397	Haemophilus	4.49366	1.54864	0.0644498	0.261046	397	0
398	Austwickia	-2.71169	4.49136	0.0651334	0.262682	398	0
399	Tangfeifania	-1.28712	2.95204	0.0651805	0.262682	399	0
400	Catabacter	-4.05029	5.23869	0.0653473	0.262696	400	0
401	Rothia	4.87147	1.55213	0.0658779	0.26348	401	0
402	Propionibacterium	6.84271	1.64801	0.0659371	0.26348	402	0
403	Bilophila	-0.412331	2.17509	0.0660338	0.26348	403	0
404	Cnuella	-7.37707	5.79236	0.066492	0.264652	404	0
405	Thiobacter	-7.37707	6.08166	0.0678795	0.269507	405	0
406	Atopococcus	2.72619	1.64779	0.0697317	0.276179	406	0
407	Methylobacterium	2.012	1.82103	0.0709839	0.280447	407	0
408	Jeotgalibaca	1.70085	-2.02602	0.072099	0.284111	408	0
409	Wandonia	-2.29452	2.89707	0.0722645	0.284111	409	0
410	Methylogaea	-7.37707	-5.57268	0.0726707	0.285011	410	0
411	Filimonas	-7.37707	4.89328	0.0747494	0.29245	411	0
412	Azoarcus	-7.37707	5.00545	0.0760527	0.295727	412	0
413	Desulfurivibrio	-7.37707	5.23869	0.0765006	0.295727	413	0
414	Coraliomargarita	-7.37707	5.23869	0.076502	0.295727	414	0
415	Sneathiella	-7.37707	5.23869	0.0765119	0.295727	415	0
416	Aquabacterium	-7.37707	5.23869	0.0765325	0.295727	416	0
417	Halioglobus	-2.44459	3.25526	0.0768646	0.295727	417	0
418	Methylohalomonas	-2.716	-3.4299	0.0770116	0.295727	418	0
419	Yimella	-0.943575	2.20419	0.077219	0.295727	419	0
420	Desulfofaba	-7.37707	4.88114	0.0772589	0.295727	420	0
421	Raoultella	9.15346	2.73866	0.0776002	0.295727	421	0
422	Leadbetterella	-7.37707	5.34192	0.0779118	0.295727	422	0
423	Tepidibacillus	3.64526	1.62881	0.078034	0.295727	423	0
424	Namhaeicola	-7.37707	4.98687	0.0780784	0.295727	424	0
425	Flavirhabdus	-7.37707	4.86069	0.0785091	0.295727	425	0
426	Methanosalsum	-7.37707	4.9223	0.0788318	0.295727	426	0
427	Thermoproteus	2.34712	2.02657	0.0788662	0.295727	427	0
428	Desulfobacula	-7.37707	5.40862	0.0789587	0.295727	428	0
429	Lutimaribacter	-7.37707	5.40862	0.0789925	0.295727	429	0
430	Lachnoanaerobaculum	-0.616818	-2.52826	0.0790811	0.295727	430	0
431	Rhizobacter	-7.37707	4.10776	0.0792749	0.295764	431	0
432	Piscicoccus	-2.40848	2.82289	0.0797253	0.296546	432	0
433	Leptonema	-7.37707	5.03739	0.0800042	0.296546	433	0
434	Asaccharospora	-7.37707	5.94529	0.0800379	0.296546	434	0
435	Xenophilus	-7.37707	-5.61228	0.0804673	0.296816	435	0
436	Brochothrix	-3.63481	-4.89937	0.0805823	0.296816	436	0
437	Pilibacter	3.07524	-2.09105	0.0806645	0.296816	437	0
438	Marinimicrobia_genera_incertae_sedis	-0.648962	-2.60447	0.0811015	0.297742	438	0
439	Psychrilyobacter	-4.30043	4.41936	0.0822499	0.300754	439	0
440	Hephaestia	-0.337995	1.747	0.0823055	0.300754	440	0
441	Variibacter	-7.37707	5.80922	0.0824861	0.300754	441	0
442	Sporobacterium	-7.37707	3.67914	0.08267	0.300754	442	0
443	Victivallis	-1.03602	2.15754	0.0833861	0.302675	443	0
444	Brevifollis	-1.02275	2.10519	0.0847115	0.306793	444	0
445	Puniceicoccus	1.04615	2.18258	0.0856391	0.30887	445	0
446	Mucinivorans	-7.37707	4.61185	0.0856691	0.30887	446	0
447	Jishengella	-7.37707	5.43639	0.0880172	0.316626	447	0
448	Rahnella	1.82742	-2.39967	0.0883213	0.31701	448	0
449	Flavobacterium	1.58421	-3.05035	0.0896468	0.321051	449	0
450	Waddlia	-1.37607	2.31488	0.0900662	0.321837	450	0
451	Diaphorobacter	-7.37707	-5.77305	0.0903874	0.322268	451	0
452	Alcanivorax	-1.33959	2.8644	0.0905985	0.322306	452	0
453	Flavonifractor	-1.29357	2.41385	0.090881	0.322597	453	0
454	Verrucomicrobium	-2.93283	4.00575	0.0916715	0.324687	454	0
455	Halocella	-0.476821	-3.7018	0.0925666	0.327136	455	0
456	Cryomorpha	-4.07988	4.86046	0.0938293	0.330319	456	0
457	Oxobacter	-7.37707	5.0852	0.0940778	0.330319	457	0
458	Spongiimonas	-7.37707	4.96639	0.0940833	0.330319	458	0
459	Fuchsiella	-0.86541	1.56126	0.094885	0.332407	459	0
460	Thermoanaerobaculum	-2.33334	2.72652	0.0955169	0.333894	460	0
461	Tepidicella	-0.141643	-3.20144	0.0957277	0.333905	461	0
462	Polymorphospora	-0.150493	2.9388	0.097576	0.339615	462	0
463	Allisonella	-7.37707	4.67891	0.0981585	0.340304	463	0
464	Turicella	5.3298	-1.54413	0.098197	0.340304	464	0
465	Exilispira	-7.37707	4.53026	0.0985448	0.340774	465	0
466	Methylobacillus	-7.37707	5.91569	0.0991959	0.34229	466	0
467	Alistipes	0.12285	1.75676	0.100296	0.344504	467	0
468	Jeotgalicoccus	-7.37707	-5.39804	0.100337	0.344504	468	0
469	Amnibacterium	-7.37707	4.67261	0.10048	0.344504	469	0
470	Thermotunica	-0.928598	2.78006	0.102122	0.348859	470	0
471	Woesearchaeota Incertae Sedis AR15	1.9004	2.01053	0.102184	0.348859	471	0
472	Acetatifactor	-2.40215	-2.34098	0.102567	0.349403	472	0
473	Fastidiosipila	-7.37707	-4.92987	0.102778	0.349403	473	0
474	Thiogranum	-2.4007	2.85836	0.1037	0.351793	474	0
475	Meridianimaribacter	-2.41018	3.09438	0.104076	0.352326	475	0
476	Moraxella	-7.37707	-5.38117	0.104498	0.353011	476	0
477	Dethiosulfatibacter	-2.69275	3.15209	0.105491	0.355617	477	0
478	Barrientosiimonas	-7.37707	4.27176	0.106129	0.35643	478	0
479	Francisella	-7.37707	5.04605	0.107281	0.35643	479	0
480	Desulfuromusa	-7.37707	5.04605	0.107305	0.35643	480	0
481	Oceanospirillum	-7.37707	5.04605	0.107333	0.35643	481	0
482	Desulfocapsa	-7.37707	5.04605	0.107342	0.35643	482	0
483	Desulfarculus	-7.37707	5.04605	0.107364	0.35643	483	0
484	Pseudobacteroides	-7.37707	5.04605	0.107383	0.35643	484	0
485	Garicola	-7.37707	-3.95408	0.107635	0.35643	485	0
486	Fodinicola	-7.37707	4.87466	0.107727	0.35643	486	0
487	Syntrophaceticus	-7.37707	4.75018	0.109202	0.360568	487	0
488	Bacteriovorax	-2.65951	2.57398	0.110083	0.362734	488	0
489	Romboutsia	-1.14269	2.31628	0.110319	0.362766	489	0
490	Terrabacter	-7.37707	4.23344	0.110941	0.364068	490	0
491	Desulfitibacter	-1.79748	2.00803	0.11185	0.365689	491	0
492	Budvicia	-2.18029	-2.93871	0.11189	0.365689	492	0
493	ZB3_genera_incertae_sedis	-7.37707	5.32248	0.113797	0.370964	493	0
494	Peredibacter	-0.92215	-2.78721	0.114125	0.370964	494	0
495	Omnitrophica_genera_incertae_sedis	-7.37707	4.72786	0.114196	0.370964	495	0
496	Desulfosalsimonas	-1.7085	2.12657	0.114506	0.371223	496	0
497	Scardovia	-7.37707	-4.68006	0.115299	0.372958	497	0
498	Citricoccus	-7.37707	-3.89635	0.11557	0.372958	498	0
499	Gracilibacter	-3.69043	3.95842	0.115738	0.372958	499	0
500	Abiotrophia	1.80181	1.40531	0.116396	0.374331	500	0
501	Geminicoccus	-1.65334	2.03388	0.117998	0.378427	501	0
502	Desulfovirga	-7.37707	4.70785	0.118174	0.378427	502	0
503	Xylophilus	-1.67257	-3.59445	0.118376	0.378427	503	0
504	Pirellula	1.07718	1.81276	0.118842	0.378636	504	0
505	Anaerocella	-7.37707	4.66743	0.11901	0.378636	505	0
506	Parvibacter	-1.19128	2.57209	0.119168	0.378636	506	0
507	Terracoccus	-7.37707	5.36889	0.119383	0.378636	507	0
508	Bordetella	-3.767	3.74192	0.120191	0.379923	508	0
509	Granulicatella	3.64287	-1.29666	0.120262	0.379923	509	0
510	Syntrophococcus	-3.70873	-4.75153	0.122407	0.385179	510	0
511	Persicirhabdus	0.32438	1.58799	0.122603	0.385179	511	0
512	Lonepinella	-1.62789	2.5013	0.122644	0.385179	512	0
513	Candidatus Solibacter	-3.1153	4.36585	0.123965	0.388569	513	0
514	Rubritepida	-2.82798	3.7966	0.12444	0.389298	514	0
515	Salinispirillum	-0.869934	-2.52694	0.124844	0.389803	515	0
516	Longilinea	-0.523926	1.62374	0.125093	0.389825	516	0
517	Flexivirga	-1.19986	-2.40639	0.128171	0.398494	517	0
518	Desulfuribacillus	-3.35894	4.16976	0.128371	0.398494	518	0
519	Halomonas	-2.01901	1.9105	0.128714	0.39879	519	0
520	Meniscus	-2.80283	4.30908	0.12998	0.401939	520	0
521	Mycobacterium	-0.313028	1.67002	0.132793	0.409847	521	0
522	Stenoxybacter	-0.794188	-1.9739	0.134002	0.412789	522	0
523	Kofleria	-2.50384	2.78965	0.134559	0.41335	523	0
524	Simplicispira	-2.0811	-3.53931	0.134699	0.41335	524	0
525	Samsonia	3.34218	-1.64312	0.136442	0.417216	525	0
526	Tannerella	0.850869	1.4835	0.136517	0.417216	526	0
527	Sedimentibacter	-3.56644	-4.34808	0.136737	0.417216	527	0
528	Guggenheimella	-0.878897	2.27913	0.137004	0.417239	528	0
529	Janibacter	1.9017	-1.7871	0.137398	0.417649	529	0
530	Segetibacter	-2.57137	3.92569	0.139524	0.42331	530	0
531	Hymenobacter	-1.25282	1.85975	0.140369	0.425073	531	0
532	Acanthopleuribacter	0.266185	-2.83205	0.140804	0.425587	532	0
533	Methylomonas	-7.37707	5.25115	0.141552	0.427047	533	0
534	Gp4	-7.37707	5.64448	0.143788	0.43298	534	0
535	Alterococcus	0.624352	1.67098	0.144434	0.434111	535	0
536	Cerasicoccus	0.397001	1.93199	0.146159	0.438476	536	0
537	Millisia	5.87591	1.48895	0.148961	0.445523	537	0
538	Thiohalomonas	-3.02236	3.82668	0.149062	0.445523	538	0
539	Microaerobacter	-2.21801	3.6299	0.150549	0.447776	539	0
540	Gemella	4.17516	1.52252	0.15205	0.447776	540	0
541	Enterococcus	11.4713	-1.8326	0.152491	0.447776	541	0
542	Desulforegula	-7.37707	4.56062	0.152564	0.447776	542	0
543	Gp21	-7.37707	4.56062	0.152582	0.447776	543	0
544	Desulfohalobium	-7.37707	4.56062	0.152591	0.447776	544	0
545	Arenibacter	-7.37707	4.56062	0.152593	0.447776	545	0
546	Desulfococcus	-7.37707	4.56062	0.152596	0.447776	546	0
547	Gp22	-7.37707	4.56062	0.152605	0.447776	547	0
548	Holdemania	-2.20827	2.40858	0.152793	0.447776	548	0
549	Porticoccus	-2.75396	3.28988	0.152879	0.447776	549	0
550	Alishewanella	-7.37707	4.60495	0.153926	0.44878	550	0
551	Natribacillus	-7.37707	4.60495	0.153939	0.44878	551	0
552	Odoribacter	-3.09732	-3.61104	0.154059	0.44878	552	0
553	Eikenella	-2.59478	-3.67234	0.155052	0.450857	553	0
554	Erysipelotrichaceae_incertae_sedis	-7.37707	5.89085	0.155884	0.452458	554	0
555	Fulvibacter	-2.38051	-4.53828	0.156608	0.45374	555	0
556	Peptoniphilus	2.66667	-1.55252	0.157071	0.454262	556	0
557	Desulfomonile	-7.37707	4.82365	0.159086	0.454493	557	0
558	Halobacteriovorax	-7.37707	4.82365	0.159112	0.454493	558	0
559	Halochromatium	-7.37707	4.82365	0.159139	0.454493	559	0
560	Lutimonas	-7.37707	4.82365	0.159142	0.454493	560	0
561	Muriicola	-7.37707	4.82365	0.159193	0.454493	561	0
562	Malonomonas	-7.37707	4.82365	0.159201	0.454493	562	0
563	Seohaeicola	-7.37707	4.82365	0.159221	0.454493	563	0
564	Rhizobium	-0.970949	1.55292	0.159539	0.454493	564	0
565	Pectobacterium	-7.37707	-4.70679	0.159702	0.454493	565	0
566	Dorea	-1.70938	2.23142	0.160559	0.454493	566	0
567	Litoribacillus	-7.37707	-4.95411	0.160629	0.454493	567	0
568	Ornithinicoccus	0.626807	1.71754	0.160731	0.454493	568	0
569	Afipia	-3.1783	2.89955	0.160825	0.454493	569	0
570	Pseudoxanthomonas	-1.09665	1.88	0.164015	0.462695	570	0
571	Actinomyces	4.05884	1.33743	0.165991	0.466831	571	0
572	Defluviimonas	-3.12056	3.67362	0.166062	0.466831	572	0
573	Pyramidobacter	-2.15254	2.39639	0.170073	0.477274	573	0
574	Rubrivirga	-2.80672	2.53099	0.171539	0.480415	574	0
575	Salinicoccus	-2.74847	-3.80235	0.171952	0.480415	575	0
576	Rivicola	-4.1871	-3.7948	0.172089	0.480415	576	0
577	Enterobacter	12.8935	2.15325	0.175093	0.48562	577	0
578	Anaeromyxobacter	-4.6893	3.64162	0.176973	0.48562	582	0
579	Aurantimonas	-7.37707	4.02947	0.176973	0.48562	582	0
580	Defluviicoccus	-3.93729	1.99682	0.176973	0.48562	582	0
581	Dehalococcoides	-3.61609	2.63921	0.176973	0.48562	582	0
582	Desulfoglaeba	-7.37707	4.23409	0.176973	0.48562	582	0
583	Mobiluncus	-7.37707	3.58353	0.176973	0.48562	582	0
584	Rhodopila	-4.66617	2.80968	0.176973	0.48562	582	0
585	Sporolituus	-4.18004	1.86539	0.176973	0.48562	582	0
586	Zoogloea	-7.37707	3.78911	0.176973	0.48562	582	0
587	Skermania	1.09055	2.22207	0.177825	0.486504	587	0
588	Leminorella	-1.53377	-2.65795	0.177901	0.486504	588	0
589	Syntrophomonas	-7.37707	-5.22636	0.178373	0.486967	589	0
590	Oligoflexus	-1.42991	2.37998	0.179054	0.487489	590	0
591	Macromonas	-2.52428	-4.25075	0.17917	0.487489	591	0
592	Shimwellia	-1.79237	-2.98746	0.180965	0.491541	592	0
593	Perspicuibacter	-7.37707	-4.91662	0.181433	0.49198	593	0
594	Biostraticola	2.80508	1.6238	0.183527	0.496822	594	0
595	Coriobacterium	0.639813	2.23216	0.185221	0.500563	595	0
596	Dietzia	0.161131	-1.62517	0.18677	0.503902	596	0
597	Brachymonas	-7.37707	-4.37832	0.187564	0.505198	597	0
598	Sphingosinicella	2.59478	1.29731	0.188572	0.507063	598	0
599	Acidisphaera	-7.37707	4.20064	0.189249	0.508035	599	0
600	Dichotomicrobium	-4.44257	4.13508	0.189637	0.508228	600	0
601	Amaricoccus	-0.32626	1.62369	0.1901	0.5083	601	0
602	Nesterenkonia	-1.77329	-2.19749	0.190296	0.5083	602	0
603	Formivibrio	-7.37707	-4.16546	0.192293	0.511506	603	0
604	Moryella	-7.37707	-3.19174	0.192451	0.511506	604.5	0
605	Yersinia	-7.37707	-3.71589	0.192451	0.511506	604.5	0
606	Acidaminococcus	-7.37707	4.44865	0.192881	0.511675	606	0
607	Robertkochia	-7.37707	4.2194	0.19341	0.511675	607	0
608	Vitreoscilla	-7.37707	-4.62844	0.193589	0.511675	608	0
609	Domibacillus	-7.37707	-5.52582	0.193787	0.511675	609	0
610	Defluviitalea	-2.8648	3.33881	0.19522	0.514612	610	0
611	Roseiflexus	-7.37707	3.85053	0.19633	0.516189	611	0
612	Plesiocystis	-7.37707	4.07785	0.196769	0.516189	612	0
613	Vulcanithermus	-7.37707	4.07785	0.196781	0.516189	613	0
614	Mucispirillum	-7.37707	4.11982	0.197249	0.516573	614	0
615	Sanguibacter	-7.37707	-4.71209	0.198589	0.519237	615	0
616	Solobacterium	-0.523289	1.46097	0.200079	0.522284	616	0
617	Desulfobacca	-2.80437	3.08669	0.200664	0.522962	617	0
618	Skermanella	-1.61108	-2.94684	0.201957	0.52548	618	0
619	Leeia	-7.37707	4.18705	0.20434	0.529585	619	0
620	Phaeochromatium	-7.37707	4.18705	0.204381	0.529585	620	0
621	Brooklawnia	-7.37707	4.10093	0.204523	0.529585	621	0
622	Magnetococcus	-4.22943	4.56136	0.20503	0.530044	622	0
623	Taibaiella	-2.92023	4.07428	0.206199	0.531586	623	0
624	Saccharofermentans	-3.10813	2.88837	0.206287	0.531586	624	0
625	Melaminivora	-3.76235	-4.64429	0.206918	0.532328	625	0
626	Oceanobacter	-7.37707	-4.90219	0.207237	0.532328	626	0
627	Knoellia	-0.413647	-1.63684	0.207938	0.532367	627	0
628	Kytococcus	-3.58125	-4.31847	0.208476	0.532367	628	0
629	Pelagibaca	-7.37707	4.00569	0.208575	0.532367	629	0
630	Sunxiuqinia	-7.37707	4.00569	0.208577	0.532367	630	0
631	Nesiotobacter	-3.58957	3.7085	0.210116	0.535447	631	0
632	Oceanirhabdus	-7.37707	3.96894	0.211277	0.537553	632	0
633	Thermodesulforhabdus	-7.37707	4.64635	0.212735	0.540408	633	0
634	Ferritrophicum	-7.37707	-4.09407	0.214931	0.543563	634	0
635	Salinarimonas	-7.37707	3.3925	0.214965	0.543563	635	0
636	Dendrosporobacter	-7.37707	4.48755	0.214991	0.543563	636	0
637	Stomatobaculum	0.244864	-1.61711	0.215644	0.544357	637	0
638	Desulforhabdus	-7.37707	4.72089	0.216521	0.54567	638	0
639	Filibacter	-7.37707	-4.11209	0.216843	0.54567	639	0
640	Lactivibrio	-4.65964	4.01999	0.220595	0.554244	640	0
641	Oligotropha	-7.37707	3.58514	0.223251	0.557266	641	0
642	Snodgrassella	6.12392	-1.46402	0.223255	0.557266	642	0
643	Murimonas	-2.46243	3.2445	0.223539	0.557266	643	0
644	Lactovum	3.63844	-1.64312	0.224317	0.557266	644	0
645	Filobacillus	-1.16199	2.26397	0.224464	0.557266	645	0
646	Labilithrix	-1.65313	1.85764	0.224523	0.557266	646	0
647	Tepidimicrobium	-7.37707	4.37733	0.224865	0.557266	647	0
648	Microbacterium	-0.858204	1.55636	0.224907	0.557266	648	0
649	Halarsenatibacter	2.09419	-2.19054	0.224917	0.557266	649	0
650	Thermodesulfobium	-7.37707	4.9153	0.225428	0.557674	650	0
651	Asteroleplasma	-1.86703	1.56745	0.226641	0.559814	651	0
652	Coxiella	-4.47053	4.07916	0.227264	0.559992	652	0
653	Oleiphilus	-2.98654	2.82473	0.22741	0.559992	653	0
654	Brevibacillus	-7.37707	3.73651	0.228569	0.561225	654	0
655	Xylanimicrobium	-1.52025	-2.13546	0.228608	0.561225	655	0
656	Belnapia	-2.45093	-2.39302	0.230711	0.564746	656	0
657	Rehaibacterium	-7.37707	-4.37773	0.230745	0.564746	657	0
658	Leclercia	6.88968	-1.62768	0.232113	0.567231	658	0
659	Chromatium	-1.33619	1.6149	0.232789	0.567948	659	0
660	Xylanimonas	-2.10846	1.93191	0.233113	0.567948	660	0
661	Salinactinospora	-7.37707	-4.47072	0.234058	0.569387	661	0
662	Thermogymnomonas	0.813436	1.4274	0.234808	0.570349	662	0
663	GpV	-7.37707	3.92915	0.235795	0.571423	663	0
664	Flagellimonas	-7.37707	4.01999	0.237611	0.571423	664	0
665	Chrysiogenes	-7.37707	4.01999	0.237639	0.571423	665	0
666	Anoxybacter	-7.37707	4.01999	0.237664	0.571423	666	0
667	Actinotignum	-7.37707	-3.76818	0.241519	0.571423	667	0
668	Cellvibrio	-7.37707	4.16689	0.241567	0.571423	668	0
669	Gp3	-7.37707	5.55841	0.242596	0.571423	669	0
670	Vulcanibacillus	4.70058	1.05506	0.243883	0.571423	670	0
671	Thalassobius	-7.37707	4.23869	0.244397	0.571423	671	0
672	Saccharicrinis	-7.37707	4.23869	0.244398	0.571423	672	0
673	Methylophaga	-7.37707	4.23869	0.244408	0.571423	673	0
674	Pelagibius	-7.37707	4.23869	0.24441	0.571423	674	0
675	Pseudoruegeria	-7.37707	4.23869	0.244411	0.571423	675	0
676	Roseivirga	-7.37707	4.23869	0.244411	0.571423	676	0
677	Tropicibacter	-7.37707	4.23869	0.244417	0.571423	677	0
678	Haliangium	-7.37707	4.23869	0.244427	0.571423	678	0
679	Anaerofustis	-7.37707	4.23869	0.244436	0.571423	679	0
680	Hanstruepera	-7.37707	4.23869	0.244437	0.571423	680	0
681	Aggregicoccus	-7.37707	4.23869	0.244453	0.571423	681	0
682	Lishizhenia	-7.37707	4.23869	0.244455	0.571423	682	0
683	Methylonatrum	-7.37707	4.23869	0.244457	0.571423	683	0
684	Bradymonas	-7.37707	4.23869	0.244459	0.571423	684	0
685	Cyclobacterium	-7.37707	4.23869	0.244465	0.571423	685	0
686	Geothermobacter	-7.37707	4.23869	0.244481	0.571423	686	0
687	Dechloromonas	-7.37707	4.23869	0.244481	0.571423	687	0
688	Geopsychrobacter	-7.37707	4.23869	0.24449	0.571423	688	0
689	Ectothiorhodosinus	-2.96053	-2.65114	0.245813	0.572758	689	0
690	Fodinibacter	-7.37707	5.16058	0.246027	0.572758	690	0
691	Haloplasma	2.47341	1.17198	0.246129	0.572758	691	0
692	Fluviimonas	-7.37707	4.34192	0.24777	0.574156	692	0
693	Pibocella	-7.37707	4.34192	0.247794	0.574156	693	0
694	Anoxynatronum	-7.37707	4.34192	0.247801	0.574156	694	0
695	Breoghania	-7.37707	4.38354	0.248729	0.575475	695	0
696	Ezakiella	-7.37707	-3.88167	0.250294	0.578265	696	0
697	Fructobacillus	-3.46377	3.96011	0.251963	0.581285	697	0
698	Zymobacter	-7.37707	-4.89767	0.253616	0.584262	698	0
699	Alkaliflexus	-2.54225	-3.14761	0.257905	0.593292	699	0
700	Macrococcus	-1.42414	1.15554	0.258301	0.593338	700	0
701	Huanghella	-3.04164	2.39869	0.258663	0.593338	701	0
702	Macellibacteroides	-1.0738	1.29582	0.263089	0.602631	702	0
703	Gluconacetobacter	-7.37707	-3.47594	0.265563	0.607433	703	0
704	Nitrolancea	-1.01558	1.26522	0.267242	0.610405	704	0
705	Thermomonas	-3.2955	3.12183	0.267899	0.610633	705	0
706	Ornithinibacter	-7.37707	5.08166	0.268763	0.610633	706	0
707	Yonghaparkia	-7.37707	5.08166	0.268764	0.610633	707	0
708	Isobaculum	6.06158	-1.0104	0.268861	0.610633	708	0
709	Brevibacterium	-1.07443	-1.83215	0.271263	0.614448	709	0
710	Quadrisphaera	0.529925	1.76418	0.271305	0.614448	710	0
711	Anaerobacterium	-3.20268	2.39245	0.273687	0.618972	711	0
712	Yokenella	4.35925	1.65836	0.274509	0.619943	712	0
713	Flavisolibacter	-1.79495	2.18208	0.274888	0.619943	713	0
714	Sandaracinus	-3.39943	2.65371	0.278722	0.62771	714	0
715	Blastocatella	-2.27409	1.46866	0.280506	0.630843	715	0
716	Clostridium IV	-1.03445	1.20756	0.282648	0.634773	716	0
717	Brackiella	-3.26438	2.26905	0.284995	0.639152	717	0
718	Tuberibacillus	-7.37707	-4.7716	0.287939	0.642604	718	0
719	Bosea	0.0997491	1.10772	0.28819	0.642604	719	0
720	Lentibacillus	-7.37707	-4.29705	0.288303	0.642604	720	0
721	Virgibacillus	-7.37707	-4.29705	0.288349	0.642604	721	0
722	Sphaerobacter	-0.239709	1.24021	0.288532	0.642604	722	0
723	Varibaculum	-1.09442	1.19001	0.291577	0.648487	723	0
724	Anaeroplasma	-7.37707	-3.65381	0.292868	0.650457	724	0
725	Cloacibacillus	-2.26019	1.86295	0.294965	0.654212	725	0
726	Gilliamella	-3.05827	1.91952	0.297986	0.660001	726	0
727	Oribacterium	-0.220755	-1.66237	0.298807	0.660911	727	0
728	Aridibacter	-1.81302	1.40111	0.301638	0.666255	728	0
729	Hydrogenispora	-3.68296	2.80343	0.302399	0.667021	729	0
730	Lysobacter	-2.99718	1.51061	0.303528	0.668593	730	0
731	Acetobacteroides	-1.93089	1.67485	0.308742	0.678765	731	0
732	Arsenophonus	0.0268212	-1.43742	0.30899	0.678765	732	0
733	Desulfurispora	-7.37707	-4.27922	0.311689	0.683759	733	0
734	Salinirepens	-1.66855	1.61111	0.312608	0.684841	734	0
735	Compostibacillus	1.94022	-1.43692	0.314923	0.688691	735	0
736	Adlercreutzia	-2.73838	2.39464	0.315222	0.688691	736	0
737	Aquincola	-4.08073	-4.00752	0.318294	0.693665	737	0
738	Salirhabdus	3.3274	0.966043	0.319282	0.693665	738	0
739	Capnocytophaga	1.42847	1.07655	0.319391	0.693665	739	0
740	Allobacillus	5.55212	-1.21174	0.319689	0.693665	740	0
741	Arthrobacter	-0.543328	1.36233	0.32026	0.693665	741	0
742	Zhihengliuella	-3.17422	-3.82056	0.320695	0.693665	742	0
743	Cronobacter	-0.511035	-1.50488	0.320752	0.693665	743	0
744	Blastopirellula	-2.94842	1.67881	0.320949	0.693665	744	0
745	Oxalophagus	0.432673	-1.28518	0.321531	0.693989	745	0
746	Zooshikella	-7.37707	-4.43277	0.322334	0.694789	746	0
747	Vagococcus	5.92599	-1.19284	0.322945	0.695174	747	0
748	Conexibacter	-3.32702	1.88593	0.326623	0.702151	748	0
749	Pseudonocardia	-1.08623	1.36926	0.331558	0.71181	749	0
750	Barnesiella	1.55397	-1.04145	0.333159	0.714292	750	0
751	Lachnobacterium	-1.5307	1.22589	0.338169	0.72395	751	0
752	Fretibacterium	-1.24432	0.952426	0.338564	0.72395	752	0
753	Pseudacidovorax	-2.40187	-2.00593	0.339331	0.724627	753	0
754	Bombiscardovia	-1.21165	-2.2745	0.339964	0.725017	754	0
755	Methanothrix	-3.10378	1.98952	0.343593	0.730215	755	0
756	Limibacter	-1.56568	-2.0446	0.343759	0.730215	756	0
757	Chlorophyta	-7.37707	-2.81086	0.344673	0.730215	758	0
758	Cryptomonadaceae	-7.37707	-3.2672	0.344673	0.730215	758	0
759	Telmatospirillum	-7.37707	-3.29426	0.344673	0.730215	758	0
760	Zhizhongheella	-1.50184	2.02744	0.345624	0.730276	760	0
761	Parvibaculum	-7.37707	-3.41486	0.346438	0.730276	761	0
762	Vasilyevaea	-3.67071	2.57332	0.347017	0.730276	762	0
763	Dolosicoccus	-1.55899	1.72425	0.34767	0.730276	763	0
764	Proteiniclasticum	-2.46616	1.67066	0.347848	0.730276	764	0
765	Perlucidibaca	4.32194	-1.50187	0.347985	0.730276	765	0
766	Nakamurella	-7.37707	-2.81451	0.34826	0.730276	766	0
767	Rikenella	-4.60577	-2.95745	0.348424	0.730276	767	0
768	Intrasporangium	-2.91797	-1.69435	0.348789	0.730276	768	0
769	Defluviitoga	1.30922	0.997916	0.350725	0.732798	769	0
770	Blastococcus	-0.728449	1.29485	0.350933	0.732798	770	0
771	Propionicicella	-2.76155	1.49731	0.35136	0.732798	771	0
772	Sulfuricella	-7.37707	-3.54449	0.353379	0.736053	772	0
773	Microgenomates_genera_incertae_sedis	-3.53319	2.84835	0.356048	0.740654	773	0
774	Tepidanaerobacter	-7.37707	-2.97889	0.359901	0.746741	774	0
775	Pyrinomonas	-2.49578	3.04451	0.359971	0.746741	775	0
776	Cellulomonas	-7.37707	-2.73365	0.360368	0.746741	776	0
777	Gp10	-1.53364	0.912921	0.361011	0.747111	777	0
778	Leuconostoc	1.40252	1.0444	0.362063	0.748325	778	0
779	Miniimonas	-1.88193	1.86401	0.365	0.750054	779	0
780	Malikia	-7.37707	-4.00752	0.365068	0.750054	780	0
781	Actinoplanes	-7.37707	-4.00752	0.365097	0.750054	781	0
782	Caldilinea	-7.37707	-4.00752	0.365192	0.750054	782	0
783	Serinicoccus	-4.36432	-2.75233	0.367494	0.750054	783	0
784	Limisphaera	0.371584	0.972373	0.368541	0.750054	784	0
785	Tomitella	9.20241	1.49472	0.368894	0.750054	785	0
786	Pyrolobus	-1.56146	1.16437	0.370754	0.750054	786	0
787	Leptotrichia	3.49896	-1.21758	0.371314	0.750054	787	0
788	Tatumella	0.520317	1.41664	0.374054	0.750054	788	0
789	Anaerosinus	-1.74673	1.08188	0.374346	0.750054	789	0
790	Stetteria	-0.907024	1.10552	0.374978	0.750054	790	0
791	Ignavigranum	1.74089	1.13733	0.375902	0.750054	791	0
792	Eionea	-2.93201	2.17205	0.376007	0.750054	792	0
793	Bibersteinia	-1.75856	1.50669	0.376319	0.750054	793	0
794	Haematobacter	-7.37707	-3.91573	0.379693	0.750054	794	0
795	Thermicanus	-7.37707	-2.91647	0.379794	0.750054	795	0
796	Viridibacillus	4.41295	1.70091	0.380261	0.750054	796	0
797	Simkania	-0.0404752	0.921396	0.381496	0.750054	797	0
798	Kribbia	0.926997	1.39865	0.382537	0.750054	798	0
799	Pisciglobus	0.871389	0.94628	0.384042	0.750054	799	0
800	Rummeliibacillus	-0.0990773	1.60643	0.387105	0.750054	800	0
801	Streptomyces	-7.37707	-3.13525	0.387544	0.750054	801	0
802	Megasphaera	-2.25498	-2.35193	0.387604	0.750054	802	0
803	Sedimenticola	0.386264	-1.13857	0.388571	0.750054	803	0
804	Thiolapillus	-1.03644	0.825696	0.388865	0.750054	804	0
805	Paraherbaspirillum	-1.38314	-1.70618	0.390158	0.750054	805	0
806	Vulcaniibacterium	-2.94755	-2.9668	0.391153	0.750054	806	0
807	Falsibacillus	7.89185	-1.1365	0.391373	0.750054	807	0
808	Mongoliitalea	-2.60416	-4.09097	0.391797	0.750054	808	0
809	Coprobacter	-1.29752	-1.16699	0.393787	0.750054	809	0
810	Sodalis	-3.05513	-2.75163	0.394052	0.750054	810	0
811	Acetonema	-7.37707	3.6816	0.396104	0.750054	821.5	0
812	Anaerovibrio	-7.37707	3.80555	0.396104	0.750054	821.5	0
813	Arachidicoccus	-7.37707	2.81889	0.396104	0.750054	821.5	0
814	Asinibacterium	-4.20505	2.18635	0.396104	0.750054	821.5	0
815	Caloranaerobacter	-7.37707	3.79787	0.396104	0.750054	821.5	0
816	Fangia	-7.37707	3.31132	0.396104	0.750054	821.5	0
817	Flavitalea	-7.37707	2.58514	0.396104	0.750054	821.5	0
818	Halolactibacillus	-7.37707	3.26481	0.396104	0.750054	821.5	0
819	Halovibrio	-7.37707	3.6816	0.396104	0.750054	821.5	0
820	Litorimonas	-7.37707	3.32814	0.396104	0.750054	821.5	0
821	Marinicella	-7.37707	3.6816	0.396104	0.750054	821.5	0
822	Micropruina	-7.37707	3.38688	0.396104	0.750054	821.5	0
823	Mycoplana	-7.37707	2.67914	0.396104	0.750054	821.5	0
824	Naumannella	-5.00754	3.3242	0.396104	0.750054	821.5	0
825	Phaeocystidibacter	-7.37707	3.79787	0.396104	0.750054	821.5	0
826	Plantibacter	-4.94582	3.12857	0.396104	0.750054	821.5	0
827	Pleionea	-7.37707	3.26481	0.396104	0.750054	821.5	0
828	Pseudoteredinibacter	-4.29014	2.69563	0.396104	0.750054	821.5	0
829	Rubrobacter	-7.37707	2.94861	0.396104	0.750054	821.5	0
830	Seleniivibrio	-7.37707	3.36116	0.396104	0.750054	821.5	0
831	Thermohalobacter	-7.37707	3.72731	0.396104	0.750054	821.5	0
832	Thermotalea	-7.37707	3.72731	0.396104	0.750054	821.5	0
833	Alkalispirillum	-2.43545	1.9269	0.397707	0.750054	833	0
834	Rhodothalassium	-7.37707	3.68284	0.397998	0.750054	834	0
835	Vibrio	-7.37707	3.63689	0.39802	0.750054	835	0
836	Tepidamorphus	-7.37707	3.87357	0.39888	0.750054	836	0
837	Globicatella	-7.37707	-3.35792	0.398937	0.750054	837	0
838	Thiohalocapsa	-7.37707	3.93643	0.400009	0.750054	838	0
839	Aureivirga	-4.97053	3.07916	0.402661	0.750054	839	0
840	Hyalangium	-4.97053	3.07916	0.402684	0.750054	840	0
841	Sideroxydans	-5.05029	3.23869	0.403022	0.750054	841	0
842	Microbacter	-1.3258	1.21566	0.403184	0.750054	842	0
843	Gordonibacter	-7.37707	2.90707	0.403464	0.750054	843	0
844	Duganella	-7.37707	2.90707	0.403464	0.750054	844	0
845	Parvularcula	-7.37707	2.90707	0.403487	0.750054	845	0
846	Phreatobacter	-3.02001	-2.02549	0.405303	0.750054	846	0
847	Ameyamaea	-4.29216	2.01212	0.405861	0.750054	847	0
848	Citreitalea	-3.71847	-4.04404	0.407168	0.750054	848	0
849	Proteocatella	-4.39414	4.23193	0.408325	0.750054	849	0
850	Auraticoccus	-4.56757	4.20413	0.410314	0.750054	850	0
851	Carnobacterium	-0.615606	1.0582	0.411355	0.750054	851	0
852	Thiopseudomonas	-1.58328	1.14878	0.411777	0.750054	852	0
853	Alkanindiges	5.85249	1.03902	0.41271	0.750054	853	0
854	Algoriphagus	-7.37707	3.23869	0.413095	0.750054	854	0
855	Aliiglaciecola	-7.37707	3.23869	0.413107	0.750054	855	0
856	Desulfatibacillum	-7.37707	3.23869	0.413116	0.750054	856	0
857	Aminobacterium	-7.37707	3.23869	0.413122	0.750054	857	0
858	Allocatelliglobosispora	-7.37707	3.23869	0.413122	0.750054	858	0
859	Celeribacter	-7.37707	3.23869	0.413135	0.750054	859	0
860	Arenimonas	-7.37707	3.23869	0.413141	0.750054	860	0
861	Flaviramulus	-7.37707	3.23869	0.413158	0.750054	861	0
862	Fusibacter	-7.37707	3.23869	0.413201	0.750054	862	0
863	Gp18	-7.37707	3.23869	0.413248	0.750054	863	0
864	Gp7	-7.37707	3.23869	0.413293	0.750054	864	0
865	Granulosicoccus	-7.37707	3.23869	0.413338	0.750054	865	0
866	Lamprocystis	-7.37707	3.23869	0.413384	0.750054	866	0
867	Mameliella	-7.37707	3.23869	0.413429	0.750054	867	0
868	Maribacter	-7.37707	3.23869	0.413474	0.750054	868	0
869	Mariniflexile	-7.37707	3.23869	0.413519	0.750054	869	0
870	Persicobacter	-7.37707	3.23869	0.413563	0.750054	870	0
871	Pseudodonghicola	-7.37707	3.23869	0.413608	0.750054	871	0
872	Rhodovulum	-7.37707	3.23869	0.413653	0.750054	872	0
873	Robiginitalea	-7.37707	3.23869	0.413698	0.750054	873	0
874	Roseibacillus	-7.37707	3.23869	0.413742	0.750054	874	0
875	Rubritalea	-7.37707	3.23869	0.413787	0.750054	875	0
876	Sphaerochaeta	-7.37707	3.23869	0.413831	0.750054	876	0
877	Sulfurospirillum	-7.37707	3.23869	0.413875	0.750054	877	0
878	Thermodesulfovibrio	-7.37707	3.23869	0.41392	0.750054	878	0
879	Tistlia	-7.37707	3.23869	0.413939	0.750054	879	0
880	Thiodictyon	-7.37707	3.23869	0.413943	0.750054	880	0
881	Trichococcus	-7.37707	3.23869	0.41395	0.750054	881	0
882	Agaricicola	-7.37707	4.39146	0.415039	0.750054	882	0
883	Brockia	-7.37707	4.39146	0.415039	0.750054	883	0
884	Antarctobacter	-4.35132	2.57327	0.415123	0.750054	884	0
885	Thermacetogenium	-4.7874	3.44542	0.415623	0.750054	885	0
886	Desulfonispora	-4.7874	3.44542	0.415627	0.750054	886	0
887	Krasilnikovia	-7.37707	3.17011	0.415827	0.750054	887	0
888	Promicromonospora	-7.37707	3.17011	0.415827	0.750054	888	0
889	Ramlibacter	-7.37707	3.17011	0.415835	0.750054	889	0
890	Ekhidna	-7.37707	4.43639	0.41586	0.750054	890	0
891	Pseudosphingobacterium	-4.86716	3.60495	0.416041	0.750054	891	0
892	Oryzihumus	-7.37707	4.23541	0.416888	0.750054	892	0
893	Acidipila	-7.37707	-3.84523	0.417349	0.750054	893	0
894	Algicola	-7.37707	-3.43834	0.417562	0.750054	894	0
895	Salinibacillus	-7.37707	3.25108	0.418431	0.750054	895	0
896	Fretibacter	-7.37707	3.38354	0.419363	0.750054	896	0
897	Methylobrevis	-7.37707	3.38354	0.419404	0.750054	897	0
898	Methyloceanibacter	-7.37707	3.38354	0.419445	0.750054	898	0
899	Neoasaia	-7.37707	3.38354	0.419487	0.750054	899	0
900	Leifsonia	-7.37707	-3.56491	0.419806	0.750054	900	0
901	Methylosphaera	-1.21732	-1.25733	0.422105	0.750523	901	0
902	Cetobacterium	-4.45658	4.10705	0.42298	0.750523	902	0
903	Siccibacter	10.1201	1.16868	0.425286	0.750523	903	0
904	Armatimonadetes_gp2	-7.37707	-4.1327	0.427276	0.750523	904	0
905	Thiorhodospira	-2.92906	-3.00377	0.428677	0.750523	905	0
906	Parablastomonas	-7.37707	3.60495	0.429089	0.750523	906	0
907	Sinobacterium	-7.37707	3.60495	0.429104	0.750523	907	0
908	Litoribaculum	-7.37707	3.60495	0.429129	0.750523	908	0
909	Aestuariibaculum	-7.37707	3.60495	0.429136	0.750523	909	0
910	Frederiksenia	-7.37707	-4.19443	0.43107	0.750523	910	0
911	Aureicoccus	-7.37707	4.74727	0.433689	0.750523	911	0
912	Sphingobium	0.314008	-1.23883	0.433727	0.750523	912	0
913	Thioclava	-7.37707	3.82365	0.435204	0.750523	913	0
914	Thalassotalea	-7.37707	3.82365	0.435223	0.750523	914	0
915	Congregibacter	-7.37707	3.82365	0.435224	0.750523	915	0
916	Thiomicrospira	-7.37707	3.82365	0.435226	0.750523	916	0
917	Pyxidicoccus	-7.37707	3.82365	0.435231	0.750523	917	0
918	Sorangium	-7.37707	3.82365	0.435232	0.750523	918	0
919	Ponticoccus	-7.37707	3.82365	0.435233	0.750523	919	0
920	Desulforhopalus	-7.37707	3.82365	0.435235	0.750523	920	0
921	Marinoscillum	-7.37707	3.82365	0.435236	0.750523	921	0
922	Oceanicola	-7.37707	3.82365	0.435239	0.750523	922	0
923	Basfia	-7.37707	3.82365	0.435246	0.750523	923	0
924	Solitalea	-7.37707	3.82365	0.435247	0.750523	924	0
925	Tropicimonas	-7.37707	3.82365	0.435248	0.750523	925	0
926	Kordiimonas	-7.37707	3.82365	0.435249	0.750523	926	0
927	Desulfovirgula	-7.37707	3.82365	0.435261	0.750523	927	0
928	Marinobacter	-7.37707	3.82365	0.43527	0.750523	928	0
929	Lewinella	-7.37707	3.82365	0.435276	0.750523	929	0
930	Gp9	-7.37707	3.82365	0.435279	0.750523	930	0
931	Winogradskyella	-7.37707	3.82365	0.435283	0.750523	931	0
932	Fulvivirga	-7.37707	3.82365	0.435285	0.750523	932	0
933	Aeriscardovia	-1.59907	-1.97783	0.435471	0.750523	933	0
934	Vespertiliibacter	-7.37707	4.065	0.437895	0.752638	934	0
935	Kineococcus	-7.37707	4.08166	0.438546	0.752638	935	0
936	Diaminobutyricibacter	-7.37707	4.08166	0.438546	0.752638	936	0
937	Shivajiella	-7.37707	4.08166	0.438571	0.752638	937	0
938	Peptostreptococcus	-0.903961	1.46009	0.441298	0.756511	938	0
939	Oleibacter	-7.37707	4.18592	0.442156	0.757174	939	0
940	Cosenzaea	2.5328	-0.940149	0.442654	0.75722	940	0
941	Candidatus Cloacamonas	-0.565539	0.820651	0.443727	0.757335	941	0
942	Luteolibacter	-7.37707	4.19984	0.444122	0.757335	942	0
943	Anaerobiospirillum	-7.37707	4.26658	0.444573	0.757335	943	0
944	Buchnera	-7.37707	4.26658	0.444604	0.757335	944	0
945	Wolinella	-7.37707	4.39668	0.448164	0.761422	945	0
946	Veillonella	4.85025	-0.764155	0.448373	0.761422	946	0
947	Aminiphilus	-1.94904	1.34172	0.448424	0.761422	947	0
948	Oceanotoga	-0.441122	0.631512	0.449908	0.763135	948	0
949	Mucilaginibacter	-7.37707	4.47531	0.451015	0.764206	949	0
950	Acidomonas	-7.37707	4.66435	0.455387	0.769333	950	0
951	Aquabacter	-7.37707	4.66435	0.455433	0.769333	951	0
952	Terrimonas	-7.37707	4.66435	0.455476	0.769333	952	0
953	Catenibacterium	0.705365	0.984038	0.45889	0.774286	953	0
954	Halococcus	-7.37707	-3.12712	0.465615	0.784056	954	0
955	Brucella	-7.37707	-3.12712	0.465655	0.784056	955	0
956	Howardella	-3.6901	2.4912	0.470069	0.785986	957	0
957	Mumia	-3.46646	1.85276	0.470069	0.785986	957	0
958	Piscinibacter	-3.18748	1.40366	0.470069	0.785986	957	0
959	Sulfuritalea	-7.37707	5.40616	0.471401	0.785986	959	0
960	Rhodospira	-7.37707	5.40616	0.471457	0.785986	960	0
961	Parasporobacterium	-7.37707	5.40616	0.471487	0.785986	961	0
962	Mariprofundus	-7.37707	5.40616	0.471544	0.785986	962	0
963	Naasia	-7.37707	5.40616	0.471545	0.785986	963	0
964	Agaribacter	-7.37707	5.40616	0.471568	0.785986	964	0
965	Mesotoga	-1.39021	0.837391	0.471689	0.785986	965	0
966	Rhodococcus	13.5802	1.17834	0.474726	0.788395	966	0
967	Proteiniphilum	-3.14371	1.74866	0.475008	0.788395	967	0
968	Psychrobium	-1.87782	1.1002	0.475088	0.788395	968	0
969	Cellulosibacter	-1.6835	1.02919	0.475096	0.788395	969	0
970	Oceanobacillus	-7.37707	-3.44905	0.478328	0.792939	970	0
971	Ercella	-3.63122	2.19012	0.482459	0.798964	971	0
972	Halocalculus	-0.674408	1.03088	0.483091	0.799187	972	0
973	Balneatrix	-3.10663	1.42657	0.491395	0.812089	973	0
974	Porphyromonas	4.6205	-0.844093	0.493686	0.815037	974	0
975	Trabulsiella	3.81982	-1.00622	0.494748	0.815954	975	0
976	Fodinibius	-3.45443	1.68759	0.49668	0.818002	976	0
977	Cedecea	4.1439	0.81369	0.497007	0.818002	977	0
978	Luteimonas	-1.87655	-1.29691	0.498994	0.820432	978	0
979	Saccharopolyspora	-4.11726	1.68023	0.499687	0.820732	979	0
980	Sandaracinobacter	-2.85338	1.96764	0.501206	0.822387	980	0
981	Zimmermannella	-4.1201	1.92915	0.504898	0.8276	981	0
982	Humitalea	-2.85289	1.37343	0.507357	0.830234	982	0
983	Salmonella	3.10349	-1.21177	0.507735	0.830234	983	0
984	Thermosphaera	-2.6239	0.799921	0.508053	0.830234	984	0
985	Curtobacterium	-4.02093	1.87288	0.509158	0.831194	985	0
986	Anaerovorax	-0.561758	0.880618	0.510476	0.832268	986	0
987	Jatrophihabitans	-3.20258	1.50958	0.510851	0.832268	987	0
988	Azomonas	1.62499	0.555058	0.513014	0.834946	988	0
989	Bangiophyceae	1.69969	0.727777	0.516146	0.839194	989	0
990	Chungangia	4.75485	-1.05843	0.517115	0.83992	990	0
991	Selenihalanaerobacter	-2.4608	1.40255	0.518481	0.84129	991	0
992	Angustibacter	-3.82043	1.81171	0.519512	0.842112	992	0
993	Xylanibacterium	-3.24614	3.42246	0.525395	0.85079	993	0
994	Butyrivibrio	-3.68705	-1.62497	0.531715	0.857636	995	0
995	Marvinbryantia	-3.31704	-0.438245	0.531715	0.857636	995	0
996	Methylovulum	-3.48205	-2.33519	0.531715	0.857636	995	0
997	Oceanibaculum	-3.75781	2.65373	0.532012	0.857636	997	0
998	Morococcus	2.99716	-0.383142	0.532471	0.857636	998	0
999	Bizionia	-3.69416	2.52642	0.532953	0.857636	999	0
1000	Rhodobacter	-3.67805	2.4942	0.533583	0.857636	1000	0
1001	Bergeriella	-0.810421	-0.609899	0.533889	0.857636	1001	0
1002	Halotalea	-2.90998	3.29301	0.537578	0.862699	1002	0
1003	Parasutterella	-2.57186	2.16371	0.540044	0.865793	1003	0
1004	Caminicella	-3.36331	2.07118	0.541885	0.867281	1004	0
1005	Desemzia	1.81555	0.574205	0.542525	0.867281	1005	0
1006	Brumimicrobium	-3.22449	1.58709	0.54276	0.867281	1006	0
1007	Butyricicoccus	-0.332073	0.455205	0.543129	0.867281	1007	0
1008	Ferroplasma	1.22877	0.563165	0.544944	0.869316	1008	0
1009	Leptolinea	-1.31577	0.836272	0.545654	0.869586	1009	0
1010	Psychrosinus	-1.57582	-1.41085	0.550789	0.8769	1010	0
1011	Paraeggerthella	-2.51236	1.60228	0.551654	0.877408	1011	0
1012	Bacillus	13.5575	-1.04496	0.552998	0.878676	1012	0
1013	Pedobacter	-3.1785	-1.81199	0.557324	0.884677	1013	0
1014	Fibrisoma	-0.317602	0.794363	0.558507	0.88568	1014	0
1015	Anaerobacillus	0.819379	0.889782	0.561877	0.890146	1015	0
1016	Achromobacter	-2.83119	3.13543	0.563644	0.892067	1016	0
1017	Venenivibrio	0.0797197	0.834804	0.565427	0.893233	1017	0
1018	Candidatus Hydrogenedens	-0.726205	0.306016	0.565492	0.893233	1018	0
1019	Aciditerrimonas	-2.7377	1.25736	0.57021	0.899802	1019	0
1020	Solibacillus	0.534984	0.643469	0.572137	0.901957	1020	0
1021	Gemmobacter	-3.37932	-2.10325	0.576948	0.90865	1021	0
1022	Falsiporphyromonas	-0.971455	-1.32082	0.577906	0.909269	1022	0
1023	Leptothrix	-2.12244	-1.44708	0.578485	0.909291	1023	0
1024	Thermorudis	-0.444161	0.968966	0.582304	0.9144	1024	0
1025	Murdochiella	-2.68216	0.365263	0.583387	0.914905	1025	0
1026	Smithella	-2.4038	1.11563	0.583764	0.914905	1026	0
1027	Olsenella	-2.06924	0.689904	0.585536	0.916789	1027	0
1028	Methanopyrus	1.67787	0.615745	0.588291	0.920206	1028	0
1029	Alloiococcus	-0.14455	-1.0102	0.589557	0.920914	1029	0
1030	Acidisoma	-2.85414	1.35307	0.589889	0.920914	1030	0
1031	Shewanella	-2.44967	1.0154	0.593445	0.925203	1031	0
1032	Ruminobacter	-2.08643	-1.95653	0.593787	0.925203	1032	0
1033	Atopobacter	0.498748	0.470685	0.596191	0.92737	1033	0
1034	Thiorhodovibrio	-1.94104	-1.80988	0.596331	0.92737	1034	0
1035	Pseudoflavonifractor	-2.15344	1.01138	0.597542	0.928356	1035	0
1036	Flectobacillus	-0.392689	-0.959423	0.598589	0.929085	1036	0
1037	Saccharibacteria_genera_incertae_sedis	0.834211	-0.703392	0.601491	0.932688	1037	0
1038	Salinirubrum	-1.8351	0.241245	0.605322	0.937724	1038	0
1039	Azorhizophilus	-0.30797	-0.73178	0.607883	0.939707	1039	0
1040	Rhabdothermus	-2.54136	0.953345	0.616087	0.939707	1040	0
1041	Adhaeribacter	-7.37707	-1.41486	0.618326	0.939707	1049	0
1042	Aeromicrobium	-7.37707	-2.73489	0.618326	0.939707	1049	0
1043	Alloscardovia	-7.37707	-2.31008	0.618326	0.939707	1049	0
1044	Aminobacter	-7.37707	-1.41486	0.618326	0.939707	1049	0
1045	Aquibacter	-7.37707	-2.56394	0.618326	0.939707	1049	0
1046	Aquisalibacillus	-4.8537	-2.46159	0.618326	0.939707	1049	0
1047	Falsirhodobacter	-7.37707	-2.02766	0.618326	0.939707	1049	0
1048	Fluviicola	-7.37707	-2.70168	0.618326	0.939707	1049	0
1049	GpIIa	-7.37707	-2.62117	0.618326	0.939707	1049	0
1050	Helcobacillus	-4.4509	-2.57917	0.618326	0.939707	1049	0
1051	Nitrincola	-7.37707	-2.89283	0.618326	0.939707	1049	0
1052	Paracraurococcus	-4.67034	-2.82832	0.618326	0.939707	1049	0
1053	Spongiivirga	-7.37707	-2.78541	0.618326	0.939707	1049	0
1054	Sulfurisoma	-7.37707	-2.44202	0.618326	0.939707	1049	0
1055	Symbiobacterium	-7.37707	-1.41486	0.618326	0.939707	1049	0
1056	Telluria	-4.91849	-2.332	0.618326	0.939707	1049	0
1057	Uruburuella	-7.37707	-2.95264	0.618326	0.939707	1049	0
1058	Lunatimonas	-2.53319	0.848353	0.61882	0.939707	1058	0
1059	Sporosarcina	-7.37707	-2.64905	0.619666	0.939707	1059	0
1060	Geofilum	-7.37707	-2.56743	0.619886	0.939707	1060	0
1061	Singulisphaera	-7.37707	-2.96303	0.620043	0.939707	1061	0
1062	Salinibacterium	-7.37707	-2.332	0.625041	0.94639	1062	0
1063	Spartobacteria_genera_incertae_sedis	-7.37707	-2.24611	0.62713	0.94866	1063	0
1064	Paracoccus	1.76202	0.457642	0.628029	0.949126	1064	0
1065	GpIX	-4.90539	-2.35821	0.63086	0.95251	1065	0
1066	Sciscionella	-0.65263	0.58032	0.632781	0.954205	1066	0
1067	Prevotella	5.14745	0.357023	0.633169	0.954205	1067	0
1068	Permianibacter	-7.37707	-3.25305	0.634825	0.955804	1068	0
1069	Acidiferrobacter	-3.03347	-2.79495	0.635604	0.956082	1069	0
1070	Intestinimonas	-2.05999	-0.993304	0.637136	0.957221	1070	0
1071	Rosenbergiella	2.13237	-0.435339	0.637607	0.957221	1071	0
1072	Propionimicrobium	-7.37707	-3.58801	0.638147	0.957221	1072	0
1073	Anaerotruncus	-7.37707	-2.95728	0.639135	0.957809	1073	0
1074	Micrococcus	3.22449	-0.484966	0.640554	0.958885	1074	0
1075	Streptacidiphilus	-7.37707	-1.89631	0.641045	0.958885	1075	0
1076	SR1_genera_incertae_sedis	-0.942287	1.13564	0.643903	0.962264	1076	0
1077	Litorivivens	-0.965631	0.46823	0.647445	0.965695	1077	0
1078	Methylotenera	-7.37707	-3.49435	0.648015	0.965695	1078	0
1079	Eggerthella	-7.37707	-1.99982	0.648534	0.965695	1079	0
1080	Dongia	-7.37707	-1.99982	0.648601	0.965695	1080	0
1081	Corallomonas	-7.37707	-3.59938	0.649834	0.965763	1081	0
1082	Perexilibacter	-7.37707	-3.59938	0.649848	0.965763	1082	0
1083	Frigidibacter	-7.37707	-2.22221	0.66108	0.97979	1083	0
1084	Sediminibacter	-1.82103	0.39487	0.661114	0.97979	1084	0
1085	Alicyclobacillus	-7.37707	-2.22221	0.661115	0.97979	1085	0
1086	Acetitomaculum	-2.19406	-2.10083	0.664098	0.983306	1086	0
1087	Chromatocurvus	-1.65299	-1.55592	0.671726	0.993686	1087	0
1088	Couchioplanes	-7.37707	-2.68559	0.67342	0.994371	1088	0
1089	Extensimonas	-7.37707	-2.68559	0.673427	0.994371	1089	0
1090	Oenococcus	-7.37707	-2.64067	0.677437	0.998133	1090	0
1091	Fabibacter	-7.37707	-2.58478	0.677685	0.998133	1091	0
1092	Arcicella	-7.37707	-2.71209	0.678433	0.998133	1092	0
1093	Nocardiopsis	-7.37707	-2.71209	0.678457	0.998133	1093	0
1094	Massilia	1.27646	0.474173	0.679737	0.999102	1094	0
1095	Jeotgalibacillus	-7.37707	-3.01228	0.685117	1	1095	0
1096	Zhouia	-7.37707	-3.31271	0.689047	1	1096	0
1097	Acidaminobacter	-2.62224	-1.61742	0.690774	1	1097	0
1098	Acinetobacter	13.1126	0.566606	0.693925	1	1098	0
1099	Xiangella	-7.37707	-3.4646	0.694246	1	1099	0
1100	Corallibacter	-7.37707	-3.4646	0.694318	1	1100	0
1101	Atribacteria_genera_incertae_sedis	-7.37707	-3.4646	0.694405	1	1101	0
1102	Sulfurivirga	-7.37707	-3.38789	0.697499	1	1102	0
1103	Mangrovibacter	4.03346	-0.34982	0.703067	1	1103	0
1104	Neisseria	4.84409	-0.367088	0.703543	1	1104	0
1105	Natronobacillus	3.04469	0.615141	0.707755	1	1105	0
1106	Gracilibacillus	-7.37707	-3.94085	0.709063	1	1106	0
1107	Aquicella	-7.37707	-3.94085	0.709066	1	1107	0
1108	Pullulanibacillus	-7.37707	-3.94085	0.709082	1	1108	0
1109	Galenea	-2.03625	-0.894926	0.710114	1	1109	0
1110	Spongiispira	-7.37707	-4.06603	0.712948	1	1110	0
1111	Umezawaea	0.688542	0.616875	0.712977	1	1111	0
1112	Sinibacillus	5.81208	0.333095	0.714851	1	1112	0
1113	Persicitalea	-1.35902	-1.12663	0.71712	1	1113	0
1114	Eisenbergiella	0.3548	0.532436	0.71808	1	1114	0
1115	Thermosporothrix	-0.690358	0.655778	0.719043	1	1115	0
1116	Centipeda	-2.03641	-1.49604	0.722765	1	1116	0
1117	Hungatella	-0.777879	-0.40051	0.729538	1	1117	0
1118	Hoyosella	-0.216092	0.425626	0.729585	1	1118	0
1119	Helicobacter	-2.1841	-0.177713	0.735835	1	1119	0
1120	Woesearchaeota Incertae Sedis AR17	2.46295	-0.524427	0.738803	1	1120	0
1121	Clostridium XlVa	-0.330364	0.75476	0.740192	1	1121	0
1122	Povalibacter	-1.72937	0.421931	0.757947	1	1122	0
1123	Phaseolibacter	1.11209	0.538036	0.761562	1	1123	0
1124	Erwinia	6.33561	-0.567649	0.763297	1	1124	0
1125	Lucibacterium	-1.71881	1.14532	0.771788	1	1125	0
1126	Corynebacterium	12.3274	-0.299256	0.772841	1	1126	0
1127	Janthinobacterium	-1.61925	0.487743	0.773315	1	1127	0
1128	Eubacterium	-0.961449	0.624514	0.776542	1	1128	0
1129	Erythromicrobium	-2.311	0.366233	0.782933	1	1129	0
1130	Thiohalophilus	-0.210553	-0.633681	0.784461	1	1130	0
1131	Demetria	-0.859726	-0.520422	0.784719	1	1131	0
1132	Pseudobacteriovorax	-1.29845	0.147932	0.78506	1	1132	0
1133	Cryptanaerobacter	-1.59422	0.0754397	0.786049	1	1133	0
1134	Lutaonella	-2.02455	-1.2502	0.789301	1	1134	0
1135	Leucobacter	-2.35468	0.657654	0.790547	1	1135	0
1136	Ferroglobus	0.388442	0.226081	0.790693	1	1136	0
1137	Bogoriella	-3.16401	0.21124	0.795966	1	1137	0
1138	Cocleimonas	-2.3613	0.59322	0.798533	1	1138	0
1139	Noviherbaspirillum	-2.51873	0.269352	0.8002	1	1139	0
1140	Aestuariispira	-2.74169	0.696675	0.800463	1	1140	0
1141	Oceaniserpentilla	-3.45282	-1.95626	0.801338	1	1141.5	0
1142	Pseudohaliea	-3.53859	-1.78471	0.801338	1	1141.5	0
1143	Magnetovibrio	-2.90112	0.83705	0.801607	1	1143	0
1144	Enhygromyxa	-2.49173	-0.013227	0.803345	1	1144	0
1145	Bermanella	-3.58622	-2.12686	0.803441	1	1145	0
1146	Tessaracoccus	-4.07633	-2.01633	0.804711	1	1146	0
1147	Elizabethkingia	-2.33289	0.490343	0.805175	1	1147	0
1148	Bryobacter	-3.08325	-0.756478	0.806945	1	1148	0
1149	Ornithobacterium	-2.56125	0.117299	0.807096	1	1149	0
1150	Mesocricetibacter	0.491696	0.148454	0.807553	1	1150	0
1151	Rubinisphaera	2.17034	-0.379506	0.811186	1	1151	0
1152	Alkanibacter	-3.02922	-1.48296	0.811899	1	1152	0
1153	Thermosulfidibacter	-1.64825	-1.2908	0.812818	1	1153	0
1154	Eilatimonas	-2.87261	0.999592	0.813002	1	1154	0
1155	Marmoricola	-2.35678	0.358347	0.813618	1	1155	0
1156	Allomonas	-2.42841	0.407598	0.814208	1	1156	0
1157	Clostridium sensu stricto	0.131741	0.221927	0.820466	1	1157	0
1158	Lebetimonas	-2.846	-1.38032	0.820663	1	1158	0
1159	Planctomicrobium	0.0537139	0.306625	0.823233	1	1159	0
1160	Pseudolabrys	-3.31243	1.09972	0.824375	1	1160	0
1161	Oleiagrimonas	-2.29063	2.05431	0.82516	1	1161	0
1162	Tissierella	-3.44967	-0.984598	0.833434	1	1162	0
1163	Chelatococcus	-3.74565	0.713546	0.834366	1	1164.5	0
1164	Minicystis	-3.97322	1.32948	0.834366	1	1164.5	0
1165	Thermobispora	-3.82754	1.77041	0.834366	1	1164.5	0
1166	Vulgatibacter	-4.52093	0.872876	0.834366	1	1164.5	0
1167	Paraferrimonas	-2.89836	-1.14287	0.834957	1	1167	0
1168	Wenyingzhuangia	-3.6386	0.594204	0.835026	1	1168	0
1169	Synergistes	-3.50304	1.02999	0.835286	1	1169	0
1170	Cerasibacillus	2.47257	0.286679	0.835367	1	1170	0
1171	Alkalitalea	-3.78237	1.23306	0.835576	1	1171	0
1172	Succinatimonas	-3.45567	0.935257	0.835717	1	1172	0
1173	Loktanella	-4.18332	1.50475	0.836582	1	1173	0
1174	Natronocella	-4.18332	1.50475	0.836587	1	1174	0
1175	Schwartzia	-3.27428	0.956423	0.837024	1	1175	0
1176	Chelonobacter	-3.20688	1.92124	0.837083	1	1176	0
1177	Melghiribacillus	-3.57812	2.26924	0.83729	1	1177	0
1178	Jonquetella	-3.52305	1.87013	0.83815	1	1178	0
1179	Desulfatirhabdium	-3.83597	0.81004	0.839119	1	1179	0
1180	Goodfellowiella	-3.58055	1.98514	0.839172	1	1180	0
1181	Roseiarcus	-3.71144	2.49187	0.839239	1	1181	0
1182	Desmospora	-3.21226	-2.87478	0.839372	1	1182	0
1183	Mogibacterium	-3.59047	1.48897	0.839979	1	1183	0
1184	Pseudoduganella	-3.17921	-2.94088	0.840121	1	1184	0
1185	Magnetospira	-3.17971	0.667442	0.840304	1	1185	0
1186	Aminomonas	-3.14433	1.73231	0.840778	1	1186	0
1187	Porphyrobacter	-3.41119	1.1304	0.841054	1	1187	0
1188	Acaricomes	-2.89958	1.78858	0.841449	1	1188	0
1189	Nitratiruptor	-3.89549	1.66159	0.841497	1	1189	0
1190	Tenuibacillus	-3.85036	2.52475	0.841623	1	1190	0
1191	Syntrophothermus	-3.15497	0.617967	0.841975	1	1191	0
1192	Aeromonas	-3.77268	2.36939	0.842001	1	1192	0
1193	Candidatus Koribacter	-3.34052	0.989063	0.842164	1	1193	0
1194	Pseudoalteromonas	-3.72845	0.457839	0.842537	1	1194	0
1195	Histophilus	-3.65036	2.12476	0.842786	1	1195	0
1196	Pseudosporangium	-3.49344	1.81092	0.843972	1	1196	0
1197	Brevinema	0.731846	0.101885	0.8443	1	1197	0
1198	Rhodopirellula	-3.54349	1.395	0.84469	1	1198	0
1199	Erysipelothrix	-3.12244	-0.617006	0.854315	1	1199	0
1200	Frondibacter	-3.64255	-2.01421	0.854697	1	1200	0
1201	Methylibium	-3.08073	-1.36366	0.858651	1	1201	0
1202	Georgenia	-3.03319	-0.795504	0.859473	1	1202	0
1203	Fusobacterium	3.20694	0.153735	0.860875	1	1203	0
1204	Selenomonas	-1.64901	-0.438958	0.882824	1	1204	0
1205	Acidithiobacillus	-7.37707	1.7668	0.888889	1	1269.5	0
1206	Actibacter	-7.37707	2.23869	0.888889	1	1269.5	0
1207	Albirhodobacter	-7.37707	2.38354	0.888889	1	1269.5	0
1208	Algiphilus	-7.37707	2.01999	0.888889	1	1269.5	0
1209	Aliiroseovarius	-7.37707	2.23869	0.888889	1	1269.5	0
1210	Alkaliphilus	-7.37707	2.23869	0.888889	1	1269.5	0
1211	Allofustis	-7.37707	2.01999	0.888889	1	1269.5	0
1212	Allonocardiopsis	-7.37707	2.01999	0.888889	1	1269.5	0
1213	Allosalinactinospora	-7.37707	2.47405	0.888889	1	1269.5	0
1214	Amylibacter	-7.37707	2.01999	0.888889	1	1269.5	0
1215	Anaeromusa	-7.37707	2.01999	0.888889	1	1269.5	0
1216	Anaerorhabdus	-5.65964	2.01999	0.888889	1	1269.5	0
1217	Anaerostipes	-7.37707	1.7668	0.888889	1	1269.5	0
1218	Anaerovirgula	-7.37707	3.13348	0.888889	1	1269.5	0
1219	Anaplasma	-7.37707	2.01999	0.888889	1	1269.5	0
1220	Antarcticimonas	-7.37707	2.01999	0.888889	1	1269.5	0
1221	Arcticibacter	-7.37707	1.58514	0.888889	1	1269.5	0
1222	Auritidibacter	-5.7973	1.42561	0.888889	1	1269.5	0
1223	Azovibrio	-5.55029	2.23869	0.888889	1	1269.5	0
1224	Beggiatoa	-7.37707	1.7668	0.888889	1	1269.5	0
1225	Boseongicola	-7.37707	2.23869	0.888889	1	1269.5	0
1226	Caldanaerovirga	-7.37707	3.13348	0.888889	1	1269.5	0
1227	Calderihabitans	-7.37707	2.23869	0.888889	1	1269.5	0
1228	Caryophanon	-7.37707	2.01999	0.888889	1	1269.5	0
1229	Castellaniella	-7.37707	2.9803	0.888889	1	1269.5	0
1230	Catenococcus	-7.37707	2.23869	0.888889	1	1269.5	0
1231	Clavibacter	-5.6253	1.76962	0.888889	1	1269.5	0
1232	Clostridiisalibacter	-7.37707	2.23869	0.888889	1	1269.5	0
1233	Confluentimicrobium	-7.37707	2.01999	0.888889	1	1269.5	0
1234	Crenotalea	-7.37707	3.13348	0.888889	1	1269.5	0
1235	Cryobacterium	-7.37707	1.7668	0.888889	1	1269.5	0
1236	Dehalogenimonas	-7.37707	2.23869	0.888889	1	1269.5	0
1237	Denitrovibrio	-7.37707	2.01999	0.888889	1	1269.5	0
1238	Desulfitispora	-7.37707	3.21318	0.888889	1	1269.5	0
1239	Desulfobaculum	-7.37707	2.01999	0.888889	1	1269.5	0
1240	Desulfocarbo	-7.37707	2.23869	0.888889	1	1269.5	0
1241	Desulfocurvus	-7.37707	2.23869	0.888889	1	1269.5	0
1242	Desulfoprunum	-7.37707	2.23869	0.888889	1	1269.5	0
1243	Desulfurispira	-7.37707	2.01999	0.888889	1	1269.5	0
1244	Devriesea	-7.37707	2.72767	0.888889	1	1269.5	0
1245	Dissulfuribacter	-7.37707	2.58192	0.888889	1	1269.5	0
1246	Endozoicomonas	-7.37707	2.23869	0.888889	1	1269.5	0
1247	Entomoplasma	-7.37707	2.58192	0.888889	1	1269.5	0
1248	Euglenida	-7.37707	2.23869	0.888889	1	1269.5	0
1249	Ferribacterium	-7.37707	2.38354	0.888889	1	1269.5	0
1250	Ferrimicrobium	-7.37707	2.01999	0.888889	1	1269.5	0
1251	Ferrovibrio	-7.37707	2.01999	0.888889	1	1269.5	0
1252	Fervidicola	-7.37707	3.13348	0.888889	1	1269.5	0
1253	Flavicella	-7.37707	3.13348	0.888889	1	1269.5	0
1254	Flexistipes	-7.37707	2.23869	0.888889	1	1269.5	0
1255	Fodinicurvata	-7.37707	2.23869	0.888889	1	1269.5	0
1256	Fonticella	-7.37707	2.01999	0.888889	1	1269.5	0
1257	Gaetbulibacter	-7.37707	2.23869	0.888889	1	1269.5	0
1258	Gaetbulicola	-7.37707	2.01999	0.888889	1	1269.5	0
1259	Gallionella	-7.37707	2.23869	0.888889	1	1269.5	0
1260	Gangjinia	-7.37707	2.47405	0.888889	1	1269.5	0
1261	Garciella	-7.37707	2.01999	0.888889	1	1269.5	0
1262	Geoalkalibacter	-7.37707	2.23869	0.888889	1	1269.5	0
1263	Gilvimarinus	-7.37707	2.23869	0.888889	1	1269.5	0
1264	Gp26	-7.37707	2.23869	0.888889	1	1269.5	0
1265	GpVIII	-7.37707	2.23869	0.888889	1	1269.5	0
1266	Granulibacter	-7.37707	2.01999	0.888889	1	1269.5	0
1267	Hazenella	-7.37707	2.01999	0.888889	1	1269.5	0
1268	Hyphomonas	-7.37707	2.23869	0.888889	1	1269.5	0
1269	Jiella	-7.37707	2.47405	0.888889	1	1269.5	0
1270	Ktedonobacter	-5.07988	2.86046	0.888889	1	1269.5	0
1271	Lihuaxuella	-7.37707	2.58192	0.888889	1	1269.5	0
1272	Luteibaculum	-7.37707	2.47405	0.888889	1	1269.5	0
1273	Lutibaculum	-7.37707	3.21318	0.888889	1	1269.5	0
1274	Mahella	-7.37707	2.23869	0.888889	1	1269.5	0
1275	Mangrovimonas	-7.37707	3.13348	0.888889	1	1269.5	0
1276	Marihabitans	-7.37707	2.5753	0.888889	1	1269.5	0
1277	Marinifilum	-7.37707	2.23869	0.888889	1	1269.5	0
1278	Marisediminicola	-7.37707	2.01999	0.888889	1	1269.5	0
1279	Marivita	-7.37707	2.23869	0.888889	1	1269.5	0
1280	Mesorhizobium	-7.37707	2.23869	0.888889	1	1269.5	0
1281	Methanobrevibacter	-7.37707	2.23869	0.888889	1	1269.5	0
1282	Methanolobus	-7.37707	2.23869	0.888889	1	1269.5	0
1283	Methylocystis	-7.37707	3.41802	0.888889	1	1269.5	0
1284	Methylomarinovum	-7.37707	2.01999	0.888889	1	1269.5	0
1285	Mycoplasma	-4.96203	1.35185	0.888889	1	1269.5	0
1286	Necropsobacter	-7.37707	3.13348	0.888889	1	1269.5	0
1287	Neiella	-7.37707	2.23869	0.888889	1	1269.5	0
1288	Nioella	-7.37707	2.23869	0.888889	1	1269.5	0
1289	Nitrobacter	-7.37707	3.41802	0.888889	1	1269.5	0
1290	Nitrospirillum	-7.37707	2.01999	0.888889	1	1269.5	0
1291	Ornithinimicrobium	-7.37707	1.58514	0.888889	1	1269.5	0
1292	Pandoraea	-7.37707	2.23869	0.888889	1	1269.5	0
1293	Pannonibacter	-7.37707	2.38354	0.888889	1	1269.5	0
1294	Parapusillimonas	-7.37707	2.38354	0.888889	1	1269.5	0
1295	Pararhodospirillum	-7.37707	2.23869	0.888889	1	1269.5	0
1296	Paucimonas	-5.57988	1.86046	0.888889	1	1269.5	0
1297	Pilimelia	-7.37707	1.92915	0.888889	1	1269.5	0
1298	Piscirickettsia	-7.37707	2.01999	0.888889	1	1269.5	0
1299	Polyangium	-7.37707	2.17011	0.888889	1	1269.5	0
1300	Poseidonocella	-7.37707	2.23869	0.888889	1	1269.5	0
1301	Propionigenium	-7.37707	2.23869	0.888889	1	1269.5	0
1302	Pseudofulvibacter	-7.37707	2.23869	0.888889	1	1269.5	0
1303	Pseudopelagicola	-7.37707	2.38354	0.888889	1	1269.5	0
1304	Psychroserpens	-5.47053	2.07916	0.888889	1	1269.5	0
1305	Rhizocola	-7.37707	2.01999	0.888889	1	1269.5	0
1306	Ruegeria	-7.37707	2.23869	0.888889	1	1269.5	0
1307	Sabulilitoribacter	-7.37707	2.5753	0.888889	1	1269.5	0
1308	Sagittula	-7.37707	2.23869	0.888889	1	1269.5	0
1309	Salimesophilobacter	-7.37707	2.23869	0.888889	1	1269.5	0
1310	Salipiger	-7.37707	2.23869	0.888889	1	1269.5	0
1311	Schumannella	-7.37707	1.58514	0.888889	1	1269.5	0
1312	Sediminitomix	-7.37707	2.01999	0.888889	1	1269.5	0
1313	Seonamhaeicola	-7.37707	2.01999	0.888889	1	1269.5	0
1314	Shimazuella	-7.37707	2.01999	0.888889	1	1269.5	0
1315	Slackia	-7.37707	2.17011	0.888889	1	1269.5	0
1316	Sphingomicrobium	-7.37707	2.23869	0.888889	1	1269.5	0
1317	Sphingorhabdus	-7.37707	2.01999	0.888889	1	1269.5	0
1318	Spiribacter	-5.09353	1.95496	0.888889	1	1269.5	0
1319	Spongiibacter	-7.37707	2.23869	0.888889	1	1269.5	0
1320	Sporocytophaga	-7.37707	2.01999	0.888889	1	1269.5	0
1321	Steroidobacter	-7.37707	2.23869	0.888889	1	1269.5	0
1322	Subtercola	-7.37707	1.58514	0.888889	1	1269.5	0
1323	Succinispira	-7.37707	2.47405	0.888889	1	1269.5	0
1324	Sulfitobacter	-7.37707	2.23869	0.888889	1	1269.5	0
1325	Syntrophorhabdus	-7.37707	2.23869	0.888889	1	1269.5	0
1326	Tamlana	-7.37707	2.23869	0.888889	1	1269.5	0
1327	Telmatobacter	-7.37707	2.23869	0.888889	1	1269.5	0
1328	Thermanaeromonas	-7.37707	2.23869	0.888889	1	1269.5	0
1329	Thermobrachium	-7.37707	2.01999	0.888889	1	1269.5	0
1330	Thermovorax	-4.6438	1.98831	0.888889	1	1269.5	0
1331	Thioalkalivibrio	-7.37707	2.23869	0.888889	1	1269.5	0
1332	Thiolamprovum	-4.6438	1.98831	0.888889	1	1269.5	0
1333	Uliginosibacterium	-7.37707	3.13348	0.888889	1	1269.5	0
1334	Vitellibacter	-7.37707	2.23869	0.888889	1	1269.5	0
1335	Pseudozobellia	-7.37707	3.01999	0.888889	1	1335	0
1336	Quatrionicoccus	-7.37707	3.19984	0.888889	1	1336.5	0
1337	Senegalimassilia	-7.37707	3.19984	0.888889	1	1336.5	0
1338	Smaragdicoccus	-7.37707	3.19984	0.888889	1	1338	0
1339	Ferrithrix	-7.37707	3.01999	0.888889	1	1340	0
1340	Frischella	-7.37707	3.01999	0.888889	1	1340	0
1341	Imperialibacter	-7.37707	3.01999	0.888889	1	1340	0
1342	Lachnospira	-7.37707	3.20815	0.888889	1	1342.5	0
1343	Paraperlucidibaca	-7.37707	3.20815	0.888889	1	1342.5	0
1344	Taonella	-7.37707	3.01999	0.888889	1	1344	0
1345	Nitritalea	-7.37707	3.01999	0.888889	1	1345	0
1346	Gallicola	-7.37707	3.01999	0.888889	1	1346	0
1347	Saccharococcus	-7.37707	3.19984	0.888889	1	1347	0
1348	Halonatronum	-7.37707	3.01999	0.888889	1	1348	0
1349	Pseudohongiella	-0.981249	0.0194689	0.891808	1	1349	0
1350	Paenirhodobacter	-2.96508	-0.931733	0.908019	1	1350	0
1351	Rhabdochromatium	-2.69789	-1.46611	0.920746	1	1351	0
1352	Euzebya	-2.49479	-0.702392	0.923763	1	1352	0
1353	Oceanococcus	-2.5156	-1.09818	0.931416	1	1353	0
1354	Anaerospora	-2.12252	-1.54886	0.936932	1	1354	0
1355	Lampropedia	-2.45432	-0.885259	0.944504	1	1355	0
1356	GpI	1.14523	-0.211446	0.952413	1	1356	0
1357	Luteipulveratus	-0.0921429	-0.0190369	0.956916	1	1357	0
1358	Ewingella	5.43312	-0.0675788	0.964766	1	1358	0
1359	Photobacterium	0.738796	-0.218091	0.970549	1	1359	0
1360	Sphingobacterium	-0.208387	0.271764	0.984165	1	1360	0
1361	Paucisalibacillus	1.19842	0.0411538	0.99184	1	1361	0
1362	Empedobacter	-2.27814	-0.00583158	0.997683	1	1362	0
1363	Ferrovum	-1.70761	0.111042	0.99913	1	1363	0
1364	Acidothermus	-4.19416	-0.473576	1	1	1486	0
1365	Actinobacillus	-7.37707	-1.20388	1	1	1486	0
1366	Actinobaculum	-3.11994	-0.332314	1	1	1486	0
1367	Actinosynnema	-7.37707	0.929154	1	1	1486	0
1368	Actinotalea	-3.43609	1.50417	1	1	1486	0
1369	Aerococcus	-1.39668	0.0737046	1	1	1486	0
1370	Albidovulum	-3.94286	0.00179065	1	1	1486	0
1371	Aliivibrio	-4.01106	1.08252	1	1	1486	0
1372	Alkalibacterium	-7.37707	-1.12712	1	1	1486	0
1373	Allokutzneria	-7.37707	0.585144	1	1	1486	0
1374	Altererythrobacter	-3.14079	-0.0501079	1	1	1486	0
1375	Amantichitinum	-7.37707	-2.06646	1	1	1486	0
1376	Aminicenantes_genera_incertae_sedis	-7.37707	-1.36089	1	1	1486	0
1377	Anaerophaga	-4.69416	0.526424	1	1	1486	0
1378	Anaerosporobacter	-3.96063	1.41802	1	1	1486	0
1379	Anderseniella	-3.60137	-1.65916	1	1	1486	0
1380	Aquimonas	-1.42203	0.621595	1	1	1486	0
1381	Arcobacter	-4.69416	0.526424	1	1	1486	0
1382	Arenitalea	-4.30351	1.30772	1	1	1486	0
1383	Armatimonadetes_gp5	-7.37707	-1.1488	1	1	1486	0
1384	Ascidiaceihabitans	-7.37707	-1.68559	1	1	1486	0
1385	Azohydromonas	-7.37707	-0.999818	1	1	1486	0
1386	Azospirillum	-5.02093	-0.127124	1	1	1486	0
1387	BRC1_genera_incertae_sedis	-4.25249	-0.356909	1	1	1486	0
1388	Basilea	-2.37893	-0.00173128	1	1	1486	0
1389	Bdellovibrio	-7.37707	-0.414856	1	1	1486	0
1390	Beijerinckia	-3.04572	1.12401	1	1	1486	0
1391	Bergeyella	-7.37707	0.585144	1	1	1486	0
1392	Brenneria	-7.37707	-1.1488	1	1	1486	0
1393	Bryocella	-7.37707	0.425614	1	1	1486	0
1394	Caldimicrobium	-4.59193	-0.115441	1	1	1486	0
1395	Caldisericum	-1.76758	-0.722163	1	1	1486	0
1396	Calditerrivibrio	-7.37707	-0.786271	1	1	1486	0
1397	Carnimonas	-7.37707	-0.640672	1	1	1486	0
1398	Catenovulum	-4.17712	-0.507647	1	1	1486	0
1399	Catonella	-1.43903	-0.160506	1	1	1486	0
1400	Celerinatantimonas	-7.37707	-1.1488	1	1	1486	0
1401	Chishuiella	-2.26728	-0.120883	1	1	1486	0
1402	Chitiniphilus	-7.37707	-1.68559	1	1	1486	0
1403	Chitinivibrio	-1.52467	-0.762539	1	1	1486	0
1404	Chitinivorax	-3.40187	-0.00592911	1	1	1486	0
1405	Christensenella	-2.01945	0.343295	1	1	1486	0
1406	Chryseolinea	-5.28624	0.766804	1	1	1486	0
1407	Chryseomicrobium	-7.37707	0.425614	1	1	1486	0
1408	Citreimonas	-4.68332	0.504752	1	1	1486	0
1409	Clostridium III	-7.37707	-0.414856	1	1	1486	0
1410	Clostridium XlVb	-4.5862	0.99696	1	1	1486	0
1411	Cobetia	-7.37707	-1.12712	1	1	1486	0
1412	Conchiformibius	-3.11482	0.356524	1	1	1486	0
1413	Corallococcus	-7.37707	-1.12712	1	1	1486	0
1414	Crenobacter	-4.41492	-0.0320434	1	1	1486	0
1415	Cricetibacter	-1.58989	0.0942747	1	1	1486	0
1416	Croceicoccus	-4.30351	-0.692279	1	1	1486	0
1417	Cruoricaptor	-3.53111	-0.237085	1	1	1486	0
1418	Cupriavidus	-7.37707	-0.0134822	1	1	1486	0
1419	Dactylosporangium	-7.37707	0.425614	1	1	1486	0
1420	Dasania	-3.17562	-0.510652	1	1	1486	0
1421	Deinobacterium	-2.46686	-0.896804	1	1	1486	0
1422	Denitratisoma	-3.65158	-1.55872	1	1	1486	0
1423	Desulfovermiculus	-7.37707	-2.06646	1	1	1486	0
1424	Dethiobacter	-2.43222	-0.827522	1	1	1486	0
1425	Devosia	-5.2034	-1.76219	1	1	1486	0
1426	Diaminobutyricimonas	-7.37707	-0.971763	1	1	1486	0
1427	Dichelobacter	-7.37707	-1.12712	1	1	1486	0
1428	Dyella	-7.37707	0.585144	1	1	1486	0
1429	Echinimonas	-4.56565	0.740105	1	1	1486	0
1430	Erythrobacter	-3.02132	0.350673	1	1	1486	0
1431	Falsochrobactrum	-3.14988	-0.272449	1	1	1486	0
1432	Ferriphaselus	-5.16274	-1.84351	1	1	1486	0
1433	Flavihumibacter	-7.37707	-2.12712	1	1	1486	0
1434	Flexithrix	-4.09193	0.884559	1	1	1486	0
1435	Franconibacter	-7.37707	-1.71531	1	1	1486	0
1436	Frateuria	-7.37707	0.585144	1	1	1486	0
1437	Frondihabitans	-7.37707	0.425614	1	1	1486	0
1438	Gaetbulimicrobium	-4.41492	-0.0320434	1	1	1486	0
1439	Gaiella	-4.36403	1.18668	1	1	1486	0
1440	Galbibacter	-7.37707	-1.12712	1	1	1486	0
1441	Galbitalea	-7.37707	0.585144	1	1	1486	0
1442	Geobacter	-1.80929	-0.214861	1	1	1486	0
1443	Geodermatophilus	-7.37707	-0.574386	1	1	1486	0
1444	Geojedonia	-4.79267	0.286049	1	1	1486	0
1445	Geomicrobium	-7.37707	-2.12712	1	1	1486	0
1446	Georgfuchsia	-5.52093	-1.12712	1	1	1486	0
1447	Geothrix	-4.86716	0.435026	1	1	1486	0
1448	Glaciihabitans	-7.37707	0.585144	1	1	1486	0
1449	Glycomyces	-7.37707	-1.44654	1	1	1486	0
1450	Gp16	-3.23328	0.77459	1	1	1486	0
1451	Gp6	-4.36162	-0.0278111	1	1	1486	0
1452	GpIV	-4.18797	1.07663	1	1	1486	0
1453	Granulicella	-7.37707	0.425614	1	1	1486	0
1454	Gulosibacter	-7.37707	0.585144	1	1	1486	0
1455	Gynuella	-7.37707	0.585144	1	1	1486	0
1456	Halapricum	-1.78013	-0.361536	1	1	1486	0
1457	Haloactinopolyspora	-7.37707	-0.971763	1	1	1486	0
1458	Heliothrix	-7.37707	-0.786271	1	1	1486	0
1459	Herbiconiux	-7.37707	-0.414856	1	1	1486	0
1460	Holophaga	-4.02863	-1.24205	1	1	1486	0
1461	Homoserinimonas	-7.37707	-2.3049	1	1	1486	0
1462	Hoppeia	-7.37707	0.585144	1	1	1486	0
1463	Humibacillus	-1.81542	0.336612	1	1	1486	0
1464	Humibacter	-7.37707	-1.12712	1	1	1486	0
1465	Hydrogenimonas	-2.44448	0.563602	1	1	1486	0
1466	Hydrogenoanaerobacterium	-2.33421	0.267597	1	1	1486	0
1467	Hydrogenophaga	-4.02808	-0.805728	1	1	1486	0
1468	Hyphomicrobium	-4.407	0.638566	1	1	1486	0
1469	Iamia	-3.93945	-0.982998	1	1	1486	0
1470	Ichthyenterobacterium	-2.34755	-0.0505356	1	1	1486	0
1471	Ignatzschineria	-7.37707	-1.12712	1	1	1486	0
1472	Ilumatobacter	-2.84717	0.252295	1	1	1486	0
1473	Jejudonia	-7.37707	-1.12712	1	1	1486	0
1474	Kineosporia	-7.37707	0.585144	1	1	1486	0
1475	Klugiella	-7.37707	-0.0134822	1	1	1486	0
1476	Labedaea	-3.15916	1.14235	1	1	1486	0
1477	Laribacter	-7.37707	-0.640672	1	1	1486	0
1478	Lentibacter	-7.37707	-1.68559	1	1	1486	0
1479	Leptobacterium	-4.20691	1.50092	1	1	1486	0
1480	Leucothrix	-3.74605	-1.36979	1	1	1486	0
1481	Levilinea	-0.332671	-0.44416	1	1	1486	0
1482	Litoribacter	-7.37707	-1.12712	1	1	1486	0
1483	Litoribrevibacter	-7.37707	-0.786271	1	1	1486	0
1484	Litorimicrobium	-7.37707	-0.640672	1	1	1486	0
1485	Litorisediminicola	-7.37707	-0.446539	1	1	1486	0
1486	Longimycelium	-7.37707	-2.12712	1	1	1486	0
1487	Luteococcus	-7.37707	-0.414856	1	1	1486	0
1488	Mannheimia	-4.68332	0.504752	1	1	1486	0
1489	Marinilactibacillus	-7.37707	-1.12712	1	1	1486	0
1490	Maritimimonas	-4.17313	-0.953045	1	1	1486	0
1491	Mesoaciditoga	-2.25049	-0.798319	1	1	1486	0
1492	Mesoflavibacter	-4.86459	0.867277	1	1	1486	0
1493	Metallibacterium	-4.0848	0.628207	1	1	1486	0
1494	Methyloparacoccus	-4.41492	-0.0320434	1	1	1486	0
1495	Methylorosula	-3.70639	-1.88652	1	1	1486	0
1496	Methylosoma	-4.41492	-0.0320434	1	1	1486	0
1497	Methyloversatilis	-4.97053	1.07916	1	1	1486	0
1498	Microvirgula	-7.37707	-2.43321	1	1	1486	0
1499	Mizugakiibacter	-7.37707	-1.1488	1	1	1486	0
1500	Mobilicoccus	-4.90198	0.322992	1	1	1486	0
1501	Motiliproteus	-7.37707	-0.640672	1	1	1486	0
1502	Murinocardiopsis	-7.37707	-1.9043	1	1	1486	0
1503	Myroides	-7.37707	-2.12712	1	1	1486	0
1504	Nafulsella	-7.37707	-1.12712	1	1	1486	0
1505	Nereida	-7.37707	-2.54489	1	1	1486	0
1506	Nguyenibacter	-4.68797	0.0766319	1	1	1486	0
1507	Nibribacter	-4.19416	-0.473576	1	1	1486	0
1508	Nicoletella	-7.37707	-1.68559	1	1	1486	0
1509	Nisaea	-7.37707	0.425614	1	1	1486	0
1510	Nitratifractor	-2.46686	-0.896804	1	1	1486	0
1511	Nitrospira	-4.68332	0.504752	1	1	1486	0
1512	Oceanibacterium	-7.37707	-0.786271	1	1	1486	0
1513	Oceanicella	-4.06305	1.21318	1	1	1486	0
1514	Okibacterium	-7.37707	-1.68559	1	1	1486	0
1515	Oleispira	-7.37707	-2.12712	1	1	1486	0
1516	Oscillochloris	-7.37707	-1.35821	1	1	1486	0
1517	Oxalicibacterium	-7.37707	-1.12712	1	1	1486	0
1518	Oxalobacter	-4.57648	0.761777	1	1	1486	0
1519	Paenisporosarcina	-7.37707	-1.12712	1	1	1486	0
1520	Palleronia	-4.69416	0.526424	1	1	1486	0
1521	Paludibaculum	-4.13687	0.208234	1	1	1486	0
1522	Papillibacter	-2.7711	-0.185974	1	1	1486	0
1523	Paraliobacillus	-1.57446	-0.861649	1	1	1486	0
1524	Parapedobacter	-7.37707	-1.12712	1	1	1486	0
1525	Parasegetibacter	-7.37707	-1.12712	1	1	1486	0
1526	Parvimonas	-0.488153	0.0314066	1	1	1486	0
1527	Pelospora	-7.37707	-2.43214	1	1	1486	0
1528	Peptococcus	-3.60936	-0.950277	1	1	1486	0
1529	Phorcysia	-4.79267	0.286049	1	1	1486	0
1530	Phycicoccus	-7.37707	-1.12712	1	1	1486	0
1531	Pigmentiphaga	-7.37707	-2.12712	1	1	1486	0
1532	Planococcus	-7.37707	-1.12712	1	1	1486	0
1533	Polymorphobacter	-3.98969	-0.209284	1	1	1486	0
1534	Pontibacillus	-7.37707	-1.12712	1	1	1486	0
1535	Postechiella	-7.37707	0.585144	1	1	1486	0
1536	Propioniferax	-7.37707	0.585144	1	1	1486	0
1537	Prosthecobacter	-7.37707	-1.1488	1	1	1486	0
1538	Proteiniborus	-7.37707	-1.68559	1	1	1486	0
1539	Proteinivorax	-4.75781	0.65373	1	1	1486	0
1540	Pseudahrensia	-4.62174	0.67127	1	1	1486	0
1541	Pseudarcicella	-3.92854	0.557779	1	1	1486	0
1542	Pseudoclavibacter	-7.37707	-1.12712	1	1	1486	0
1543	Pseudogulbenkiania	-7.37707	-1.68559	1	1	1486	0
1544	Pseudomaricurvus	-7.37707	-1.12712	1	1	1486	0
1545	Pusillimonas	-7.37707	-0.414856	1	1	1486	0
1546	Ralstonia	-3.51154	0.634431	1	1	1486	0
1547	Rathayibacter	-7.37707	-0.999818	1	1	1486	0
1548	Renibacterium	-2.62706	-0.535237	1	1	1486	0
1549	Rheinheimera	-7.37707	-1.37175	1	1	1486	0
1550	Rhodonellum	-4.33384	-0.631618	1	1	1486	0
1551	Rhodopseudomonas	-7.37707	-0.574386	1	1	1486	0
1552	Rhodospirillum	-7.37707	0.425614	1	1	1486	0
1553	Rhodovarius	-7.37707	0.929154	1	1	1486	0
1554	Rivibacter	-7.37707	-1.68559	1	1	1486	0
1555	Robiginitomaculum	-4.79267	0.286049	1	1	1486	0
1556	Roseibacterium	-7.37707	0.585144	1	1	1486	0
1557	Ruania	-7.37707	0.585144	1	1	1486	0
1558	Rubribacterium	-4.79267	0.286049	1	1	1486	0
1559	Rubricoccus	-7.37707	0.585144	1	1	1486	0
1560	Rubrimonas	-7.37707	-1.37175	1	1	1486	0
1561	Rubrivivax	-7.37707	-2.28603	1	1	1486	0
1562	Rufibacter	-7.37707	-2.12712	1	1	1486	0
1563	Saccharophagus	-3.50866	-1.84458	1	1	1486	0
1564	Salana	-3.47487	-0.345146	1	1	1486	0
1565	Salinicola	-7.37707	-2.12712	1	1	1486	0
1566	Sandarakinorhabdus	-7.37707	0.585144	1	1	1486	0
1567	Sediminibacterium	-7.37707	0.425614	1	1	1486	0
1568	Sediminihabitans	-4.55484	-0.694831	1	1	1486	0
1569	Sediminimonas	-7.37707	-0.971763	1	1	1486	0
1570	Segniliparus	-7.37707	0.929154	1	1	1486	0
1571	Seminibacterium	-4.18797	1.07663	1	1	1486	0
1572	Shinella	-7.37707	-2.43321	1	1	1486	0
1573	Shuttleworthia	-2.58631	0.100309	1	1	1486	0
1574	Spelaeicoccus	-7.37707	-0.574386	1	1	1486	0
1575	Sporacetigenium	-3.91006	2.09462	1	1	1486	0
1576	Sporichthya	-7.37707	0.585144	1	1	1486	0
1577	Sterolibacterium	-7.37707	0.585144	1	1	1486	0
1578	Subsaxibacter	-2.72433	-0.680712	1	1	1486	0
1579	Succinivibrio	-2.17903	-0.454487	1	1	1486	0
1580	Swingsia	-7.37707	0.585144	1	1	1486	0
1581	Tabrizicola	-7.37707	-1.68559	1	1	1486	0
1582	Tardiphaga	-4.63124	0.690287	1	1	1486	0
1583	Tateyamaria	-7.37707	-0.0134822	1	1	1486	0
1584	Telmatocola	1.05765	-0.0223373	1	1	1486	0
1585	Temperatibacter	-7.37707	-2.3025	1	1	1486	0
1586	Tepidiphilus	-2.57104	1.1315	1	1	1486	0
1587	Terrisporobacter	-7.37707	-2.12712	1	1	1486	0
1588	Tetrasphaera	-3.06257	-1.4	1	1	1486	0
1589	Texcoconibacillus	-3.28651	-0.043925	1	1	1486	0
1590	Thermasporomyces	-7.37707	-1.12712	1	1	1486	0
1591	Thermithiobacillus	-7.37707	0.585144	1	1	1486	0
1592	Thermochromatium	-4.00019	-1.29891	1	1	1486	0
1593	Thermoflavifilum	-4.68332	0.504752	1	1	1486	0
1594	Thermogutta	-2.13976	0.061489	1	1	1486	0
1595	Thermovirga	-2.80134	-1.01428	1	1	1486	0
1596	Thermus	-7.37707	-0.574386	1	1	1486	0
1597	Thioalkalispira	-2.08461	0.0886136	1	1	1486	0
1598	Thiobaca	-5.0101	-2.1488	1	1	1486	0
1599	Thiococcus	-7.37707	-1.68559	1	1	1486	0
1600	Thioflavicoccus	-7.37707	-2.27952	1	1	1486	0
1601	Thiohalobacter	-2.25664	-0.348606	1	1	1486	0
1602	Thiothrix	-7.37707	0.929154	1	1	1486	0
1603	Thiovirga	-7.37707	-1.68559	1	1	1486	0
1604	Umboniibacter	-4.41492	-0.0320434	1	1	1486	0
1605	Volucribacter	-7.37707	0.425614	1	1	1486	0
1606	WPS-1_genera_incertae_sedis	-3.90875	0.877915	1	1	1486	0
1607	Xanthobacter	-3.41687	-0.554973	1	1	1486	0
1608	Zeaxanthinibacter	-3.16939	0.362693	1	1	1486	0
