# Supplementary material for: The microbiomes of the eyelid and buccal area of patients with uveitic glaucoma
Source: BMC Ophthalmol. 2022 Apr 14;22:170. doi: 10.1186/s12886-022-02395-x (PMC9012020; doi:10.1186/s12886-022-02395-x)
Supplement: Supplementary file 3 — Additional file 3. Table S2. Differential gene expression analysis of the buccal microbiome in patients with uveitic glaucoma and control participants. [file 12886_2022_2395_MOESM3_ESM.xlsx]

## Sheet: Supplementary Table S2
Supplementary Table S2. Differential gene expression analysis of the buccal microbiome in uveitic glaucoma patients and control participants.
	Gene_id	a.value	m.value	p.value	q.value	rank	estimatedDEG
1	Lactococcus	3.94731	-5.83452	1.31e-17	1.65e-14	1	1
2	Anaerosinus	4.75748	-3.09074	2.06e-14	1.3e-11	2	1
3	Bavariicoccus	2.90614	-3.4059	6.62e-14	2.78e-11	3	1
4	Sedimenticola	-7.05763	-7.69338	3.57e-12	1.12e-09	4	1
5	Atopobacter	1.14509	-3.61531	5.68e-12	1.43e-09	5	1
6	Hydrogenimonas	1.05612	-4.02935	9.24e-12	1.94e-09	6	1
7	Isobaculum	4.04808	-2.49921	1.57e-11	2.82e-09	7	1
8	Megasphaera	7.01492	-3.80668	1.79e-11	2.83e-09	8	1
9	Leuconostoc	1.96052	-6.17338	3.77e-11	5.07e-09	9	1
10	Lachnospiracea_incertae_sedis	-7.05763	7.9674	4.02e-11	5.07e-09	10	1
11	Lactobacillus	7.04523	-4.90734	2e-10	2.18e-08	11	1
12	Atopobium	7.92743	-3.20487	2.08e-10	2.18e-08	12	1
13	Jeotgalibaca	-2.66729	-7.23951	2.61e-10	2.53e-08	13	1
14	Ornithinicoccus	2.67183	-3.09842	2.97e-10	2.68e-08	14	1
15	Candidatus Aenigmarchaeum	0.378631	3.54795	5.97e-10	5.02e-08	15	1
16	Faecalibacterium	-1.16499	7.22931	7.76e-10	6.12e-08	16	1
17	Piscicoccus	0.518519	-3.10942	8.56e-10	6.35e-08	17	1
18	Catellicoccus	1.77437	-3.3662	1.62e-09	1.13e-07	18	1
19	Marinimicrobia_genera_incertae_sedis	-2.49096	-6.44015	1.73e-09	1.15e-07	19	1
20	Melissococcus	5.3431	-2.1052	2.33e-09	1.41e-07	20	1
21	Woesearchaeota Incertae Sedis AR18	1.32132	3.06653	2.35e-09	1.41e-07	21	1
22	Vampirovibrio	-0.347974	4.24354	3.38e-09	1.94e-07	22	1
23	Blautia	-7.05763	6.54852	4.23e-09	2.32e-07	23	1
24	Candidatus Pelagibacter	0.0450115	-3.54699	5.83e-09	3.06e-07	24	1
25	Stomatobaculum	7.55116	-2.65505	6.17e-09	3.11e-07	25	1
26	Eilatimonas	2.24013	-6.85444	1.15e-08	5.57e-07	26	1
27	Woesearchaeota Incertae Sedis AR20	1.52762	3.0762	1.63e-08	7.63e-07	27	1
28	Negativicoccus	0.851485	-2.85174	3.21e-08	1.45e-06	28	1
29	Haloechinothrix	-0.00742438	-4.33321	5.86e-08	2.55e-06	29	1
30	Salarchaeum	-1.1919	5.17549	7.21e-08	3.03e-06	30	1
31	Candidatus Carsonella	3.58994	2.38202	7.69e-08	3.13e-06	31	1
32	Psychrosinus	1.18636	-2.65351	8.2e-08	3.23e-06	32	1
33	Salana	2.33124	-2.33008	1.34e-07	5.1e-06	33	1
34	Granulicatella	10.466	-2.10112	1.76e-07	6.52e-06	34	1
35	Pseudomonas	3.24114	3.22326	2.41e-07	8.69e-06	35	1
36	Pisciglobus	-1.32329	-5.07916	2.58e-07	9.03e-06	36	1
37	Geofilum	1.17129	-2.90276	2.68e-07	9.06e-06	37	1
38	Desemzia	-7.05763	-6.60117	2.73e-07	9.06e-06	38	1
39	Pacearchaeota Incertae Sedis AR13	1.03207	2.82211	3.01e-07	9.73e-06	39	1
40	Roseburia	-7.05763	6.04277	5.52e-07	1.74e-05	40	1
41	Psychrobacter	-7.05763	-8.72392	5.79e-07	1.77e-05	41	1
42	Anaeromusa	-0.904547	-3.52683	5.89e-07	1.77e-05	42	1
43	Miniimonas	0.375115	-2.74473	1.11e-06	3.27e-05	43	1
44	Anaerosphaera	-7.05763	6.06446	1.33e-06	3.81e-05	44	1
45	Austwickia	-1.26345	-4.3491	1.53e-06	4.28e-05	45	1
46	Owenweeksia	0.0626238	-2.84785	1.7e-06	4.66e-05	46	1
47	Clostridium XVIII	-7.05763	6.64045	2.46e-06	6.48e-05	47	1
48	Humibacillus	3.00676	-2.39078	2.47e-06	6.48e-05	48	1
49	Clostridium XI	-7.05763	6.70028	3.35e-06	8.62e-05	49	1
50	Sulfurisphaera	1.88692	2.535	3.78e-06	9.53e-05	50	1
51	Sulfophobococcus	1.67857	2.66595	4.13e-06	0.000102111	51	1
52	Luteipulveratus	2.01119	-2.20698	6.85e-06	0.000166154	52	1
53	Anaeroarcus	0.291948	-2.5505	8.17e-06	0.000194447	53	1
54	Oribacterium	8.51477	-1.90787	1.16e-05	0.000271756	54	1
55	Parascardovia	1.74494	-3.55379	1.24e-05	0.000278675	55	1
56	Megamonas	-7.05763	6.07833	1.24e-05	0.000278675	56	1
57	Morganella	0.769612	-3.76154	1.31e-05	0.000289437	57	1
58	Ruminococcus	-7.05763	5.71831	1.34e-05	0.00029068	58	1
59	Dorea	-7.05763	5.98098	1.49e-05	0.000318092	59	1
60	Veillonella	12.6534	-1.57281	1.78e-05	0.000373216	60	1
61	Atopococcus	-2.46916	-4.49951	1.82e-05	0.00037562	61	1
62	Chlamydia	-7.05763	-9.01414	2.58e-05	0.000518311	62	1
63	Alistipes	-7.05763	6.21288	2.59e-05	0.000518311	63	1
64	Solobacterium	5.29169	-1.82252	2.76e-05	0.000536762	64	1
65	Thermocladium	1.15063	2.21481	2.77e-05	0.000536762	65	1
66	Dermabacter	1.23699	-2.5905	2.9e-05	0.000549521	66	1
67	Sciscionella	-2.37531	-4.31016	2.92e-05	0.000549521	67	1
68	Calidifontibacter	-0.606181	-2.50148	4.26e-05	0.000790214	68	1
69	Beutenbergia	0.0575776	-2.44654	4.41e-05	0.000806836	69	1
70	Moryella	2.96135	-3.28686	5.02e-05	0.000905002	70	1
71	Oceanitalea	0.306452	-1.94755	5.95e-05	0.00105661	71	1
72	Prevotella	12.7612	-1.25055	6.28e-05	0.00110047	72	1
73	Bogoriella	2.518	-2.40583	6.66e-05	0.00115115	73	1
74	Methermicoccus	-0.159273	2.52426	6.77e-05	0.00115415	74	1
75	Alkalibaculum	-1.70668	4.33904	7.47e-05	0.00125649	75	1
76	Woesearchaeota Incertae Sedis AR15	0.00679605	2.3898	8.17e-05	0.00135563	76	1
77	Alkaliflexus	-0.654332	-2.66015	8.34e-05	0.00136502	77	1
78	Peptostreptococcaceae_incertae_sedis	2.63213	2.89091	8.6e-05	0.00139108	78	1
79	Collinsella	-7.05763	5.66954	8.75e-05	0.00139601	79	1
80	Tetragenococcus	-0.13885	-2.93615	9.47e-05	0.00149339	80	1
81	Coprobacillus	-7.05763	5.16812	9.96e-05	0.00155065	81	1
82	Sediminihabitans	-0.875984	-2.76562	0.000104887	0.00161297	82	1
83	Candidatus Parvarchaeum	1.23535	2.31593	0.000108782	0.00165271	83	1
84	Kandleria	-1.78143	3.90115	0.000110491	0.00165869	84	1
85	Enterococcus	2.95622	3.43606	0.000127722	0.00189479	85	1
86	Ruminococcus2	-7.05763	5.15011	0.000135562	0.00198772	86	1
87	Kocuria	-1.12749	6.60927	0.000145623	0.00211069	87	1
88	Halalkalibacillus	-2.66515	-4.99038	0.000159641	0.00228758	88	1
89	Gemmiger	-7.05763	5.3081	0.000164019	0.00232392	89	1
90	Woesearchaeota Incertae Sedis AR16	0.316767	2.40804	0.000166425	0.00233179	90	1
91	Candidatus Scalindua	-0.556178	3.15296	0.000177518	0.00243679	91	1
92	Marihabitans	1.07413	-2.27447	0.000178698	0.00243679	92	1
93	Phascolarctobacterium	-7.05763	5.43062	0.000179716	0.00243679	93	1
94	Pilibacter	6.67337	-1.48343	0.000185923	0.00249414	94	1
95	Garicola	1.68315	-1.71168	0.000239702	0.00318174	95	1
96	Lachnoanaerobaculum	7.54189	-1.57095	0.000249012	0.00327087	96	1
97	Sutterella	-7.05763	5.88467	0.000253329	0.00327908	97	1
98	Anaerosporobacter	0.454963	-2.26138	0.000255693	0.00327908	98	1
99	Dolosigranulum	-7.05763	-6.319	0.000257437	0.00327908	99	1
100	Acetobacteroides	-0.155387	3.76354	0.000284509	0.00358766	100	1
101	Geobacillus	-7.05763	-7.04216	0.000291794	0.00364309	101	1
102	Parabacteroides	-1.73877	4.35135	0.000326771	0.00403978	102	1
103	Akkermansia	-0.173514	2.79565	0.000443355	0.00542786	103	1
104	Clostridium IV	-7.05763	5.1981	0.000465561	0.00564493	104	1
105	Lacticigenium	4.5764	-1.53221	0.000478895	0.00575131	105	1
106	Salirhabdus	-0.0450779	-2.25183	0.000490092	0.00583024	106	1
107	Stenotrophomonas	0.300472	-3.0758	0.000497385	0.0058617	107	1
108	Alcaligenes	-7.05763	8.15208	0.00059526	0.00695021	108	1
109	Actinobaculum	3.54853	1.95123	0.000619354	0.0071059	109	1
110	Kineosphaera	-0.935503	-3.15115	0.000619864	0.0071059	110	1
111	Anoxybacillus	-2.00852	-5.26534	0.000627366	0.0071271	111	1
112	Dichelobacter	-7.05763	7.24275	0.000694672	0.00782126	112	1
113	Rhodocytophaga	-2.18957	3.75948	0.00072088	0.00804451	113	1
114	Psychrilyobacter	2.47546	-1.50673	0.000769533	0.00851211	114	1
115	Caldivirga	1.94056	1.94679	0.000777497	0.00852543	115	1
116	Finegoldia	-1.68178	-3.85093	0.000793965	0.00863095	116	1
117	Clostridium XlVa	-7.05763	5.2992	0.00082962	0.00894145	117	1
118	Thermogymnomonas	0.100005	2.04245	0.000903614	0.00965641	118	1
119	Lactovum	6.88532	-1.17432	0.000943411	0.00999698	119	1
120	Sporobacter	-7.05763	4.76052	0.00104017	0.0109305	120	1
121	Moraxella	-7.05763	-6.89939	0.00107419	0.0111946	121	1
122	Cetobacterium	2.58331	-1.61674	0.0010831	0.011195	122	1
123	Litorilinea	-2.30805	3.8657	0.00118145	0.0121122	123	1
124	Sharpea	-7.05763	4.67262	0.00129389	0.013158	124	1
125	Snodgrassella	2.66984	-1.50202	0.00143498	0.014476	125	1
126	Hydrogenobaculum	-1.38575	2.6543	0.00157045	0.015717	126	1
127	Flavonifractor	-2.80928	5.24569	0.00198886	0.0197477	127	1
128	Chitinivorax	0.234295	-2.36461	0.00202113	0.0199113	128	1
129	Rhodococcus	-2.01749	-4.23237	0.0020802	0.0202511	129	1
130	Haloactinobacterium	-3.11378	-4.93839	0.00208774	0.0202511	130	1
131	Actinomyces	10.7617	-1.06929	0.00218691	0.0210511	131	1
132	Sphingomonas	0.199279	2.39384	0.00224288	0.0214263	132	1
133	Centipeda	5.01896	-1.48569	0.00232195	0.0219345	133	1
134	Moellerella	-1.54508	-3.25983	0.00233087	0.0219345	134	1
135	Xylella	-7.05763	-6.2983	0.00247539	0.023122	135	1
136	Aquifex	1.2118	1.62403	0.00252218	0.0233858	136	1
137	Campylobacter	9.20201	-1.02288	0.00262022	0.0241175	137	1
138	Halomarina	-7.05763	4.49197	0.00273863	0.0250247	138	1
139	Pseudoscardovia	-0.254452	-2.77266	0.00295753	0.0268306	139	1
140	Alloscardovia	2.78917	-3.33819	0.00302986	0.0272904	140	1
141	Anaerostipes	-7.05763	4.58346	0.00335755	0.0298682	141	1
142	Allobacillus	0.778967	-1.4612	0.00336343	0.0298682	142	1
143	Citrobacter	0.261513	-4.0829	0.00341782	0.0301389	143	1
144	Shuttleworthia	2.28469	2.09445	0.003512	0.0307544	144	1
145	Pasteurella	-0.201407	4.86044	0.00378278	0.0328971	145	1
146	Quadrisphaera	0.0312426	-1.92852	0.00386587	0.0333894	146	1
147	Alterococcus	-1.97493	3.21262	0.00389747	0.0334334	147	1
148	Aggregatibacter	7.05349	1.97181	0.00434238	0.0369982	148	1
149	Acholeplasma	-0.968028	4.96969	0.00443208	0.0375091	149	1
150	Bifidobacterium	4.97794	-1.73833	0.00459765	0.0386509	150	1
151	Chungangia	-0.679888	-1.91637	0.00485895	0.0405771	151	1
152	Bergeriella	3.32584	-1.19626	0.00491252	0.0407545	152	1
153	Brevinema	1.7197	2.14711	0.0052054	0.0427514	153	1
154	Laribacter	-1.4654	-2.72375	0.00522103	0.0427514	154	1
155	Treponema	7.31959	1.5043	0.00541813	0.0440791	155	1
156	Nitrospina	-7.05763	-5.1183	0.00549628	0.0444283	156	1
157	Hydrogenothermus	-1.68374	2.78192	0.00593854	0.0476974	157	1
158	Lutaonella	-3.33186	-4.47834	0.00610488	0.0487231	158	1
159	Jonesia	-1.34828	-2.81471	0.00618481	0.0488617	159	1
160	Mobilicoccus	-1.68155	-2.85829	0.00621375	0.0488617	160	1
161	Raoultella	1.50684	3.4127	0.00623849	0.0488617	161	1
162	Thiogranum	-7.05763	-5.108	0.00628849	0.0489493	162	1
163	Catalinimonas	-3.04185	4.78055	0.00637499	0.0493182	163	1
164	Weissella	1.86461	-2.2152	0.00661989	0.0509005	164	1
165	Catenibacterium	-3.13075	4.60276	0.00694216	0.0530549	165	1
166	Dehalococcoides	-7.05763	4.2126	0.0072179	0.05483	166	1
167	Bibersteinia	2.194	-1.17427	0.00735305	0.0555221	167	1
168	Levilinea	-1.95209	-2.61853	0.00766368	0.0575232	168	1
169	Methylomarinum	-7.05763	-5.10766	0.00778959	0.0581223	169	1
170	Kingella	6.8819	1.30682	0.00823564	0.0610891	170	1
171	Cardiobacterium	5.60326	1.20137	0.00934677	0.0682759	171	1
172	Schumannella	-0.305727	-2.02936	0.00936511	0.0682759	172	1
173	Yuhushiella	-2.36519	-3.74358	0.00938257	0.0682759	173	1
174	Eggerthia	0.865893	1.62133	0.0094211	0.0682759	174	1
175	Methylohalomonas	-7.05763	-5.08342	0.00964627	0.0693351	175	1
176	Magnetovibrio	-7.05763	-5.06832	0.009766	0.0693351	176	1
177	Ochrobactrum	-7.05763	5.45981	0.00977541	0.0693351	177	1
178	Johnsonella	2.37003	1.89652	0.00981666	0.0693351	178	1
179	Crocinitomix	-1.16183	2.26013	0.00984217	0.0693351	179	1
180	Coprococcus	-1.65041	3.08833	0.0103278	0.0718093	180	1
181	Euzebya	-7.05763	-4.93007	0.0103383	0.0718093	181	1
182	Demetria	0.74288	-1.76192	0.0103642	0.0718093	182	1
183	Catenisphaera	-2.68573	3.17168	0.0104645	0.0721082	183	1
184	Lautropia	9.91699	1.70247	0.0106328	0.0728691	184	1
185	Janthinobacterium	-7.05763	5.26174	0.0107455	0.0732438	185	1
186	Rothia	13.5122	-0.880057	0.010818	0.0733411	186	1
187	Brevundimonas	-1.7919	4.24509	0.0109874	0.0740913	187	1
188	Sneathia	3.36991	-1.5714	0.0110678	0.0742366	188	1
189	Romboutsia	-7.05763	4.01342	0.0112644	0.0748661	189	1
190	GpIIa	-7.05763	-5.07913	0.0112804	0.0748661	190	1
191	Escherichia/Shigella	0.617766	2.09197	0.0121089	0.0799443	191	1
192	Cerasicoccus	0.823362	1.36814	0.0133501	0.086852	192	1
193	Nitratiruptor	-1.19482	-2.08625	0.0133581	0.086852	193	1
194	Propionigenium	-0.637847	-1.69964	0.0133621	0.086852	194	1
195	Caldisphaera	0.815731	1.4019	0.0134307	0.086852	195	1
196	Parachlamydia	0.522351	1.5606	0.0137172	0.0882523	196	1
197	Vitreoscilla	-7.05763	-4.96635	0.01387	0.0887823	197	1
198	Acetoanaerobium	-0.697714	3.55107	0.014008	0.0892128	198	1
199	Sphingobacterium	-7.05763	5.07718	0.0144507	0.0915697	199	1
200	Aspromonas	-2.83859	-4.49905	0.0145907	0.0919945	200	1
201	Desulfuribacillus	-3.10437	-3.61285	0.0147448	0.0925033	201	1
202	Syntrophomonas	-7.05763	-4.86164	0.0149538	0.0928147	202	1
203	Variovorax	-7.05763	-5.17767	0.0150608	0.0928147	203	1
204	Devriesea	0.535594	-1.35493	0.0150777	0.0928147	204	1
205	Aeriscardovia	-1.37722	-3.47477	0.015124	0.0928147	205	1
206	Allobaculum	-3.24088	4.38248	0.0152244	0.0928147	206	1
207	Solibacillus	1.27771	-1.29427	0.0153064	0.0928147	207	1
208	Kosakonia	-3.39801	-3.9005	0.0153096	0.0928147	208	1
209	Thermofilum	0.138343	1.44185	0.0159564	0.0962727	209	1
210	Tersicoccus	0.320308	-1.36071	0.016118	0.0967846	210	1
211	Mycoplasma	4.47723	1.74625	0.0165235	0.0987495	211	1
212	Hungatella	-1.0636	-1.54964	0.017432	0.103687	212	0
213	Oscillibacter	-2.0402	2.99129	0.018023	0.106293	213	0
214	Pelolinea	-7.05763	3.79393	0.0180386	0.106293	214	0
215	Falsibacillus	0.973053	-1.25769	0.0186735	0.109522	215	0
216	Methylobacterium	-1.90009	2.7712	0.019061	0.110963	216	0
217	Chromatocurvus	-3.56614	-4.32141	0.0190952	0.110963	217	0
218	Corynebacterium	6.99416	1.1112	0.0199008	0.115115	218	0
219	Tessaracoccus	1.6287	1.49998	0.0204245	0.117203	219	0
220	Gracilibacter	-2.60857	2.53849	0.0204478	0.117203	220	0
221	Acinetobacter	0.64868	1.97538	0.0211499	0.120679	221	0
222	Stetteria	-1.05812	1.93321	0.0218222	0.123954	222	0
223	Desulfitibacter	-1.84054	2.41998	0.0221539	0.125274	223	0
224	Flexithrix	-7.05763	3.69584	0.0222963	0.125516	224	0
225	Cedecea	-1.78421	-2.62105	0.0224135	0.125615	225	0
226	Anaerococcus	-1.66018	-2.44179	0.0229075	0.127816	226	0
227	Paracoccus	-7.05763	4.03525	0.0230142	0.127846	227	0
228	Waddlia	-2.45876	2.83811	0.0234683	0.129657	228	0
229	Fretibacterium	5.27796	1.38568	0.0235609	0.129657	229	0
230	Holdemanella	-2.1394	2.43594	0.0236847	0.129657	230	0
231	Asteroleplasma	-2.08091	3.08328	0.0237517	0.129657	231	0
232	Methanosphaerula	-0.860048	1.78356	0.0245352	0.133357	232	0
233	Thermoflexus	-1.13619	1.86789	0.0246637	0.13348	233	0
234	Uruburuella	0.0303587	-1.34092	0.0249778	0.133979	234	0
235	Nitrolancea	-2.58022	2.59519	0.0250838	0.133979	235	0
236	Hyperthermus	-7.05763	3.72656	0.0251141	0.133979	236	0
237	Halanaerobaculum	-2.86477	3.18446	0.0251807	0.133979	237	0
238	Abiotrophia	5.22505	-1.34859	0.0254944	0.135077	238	0
239	Streptophyta	6.27564	-1.55567	0.0265868	0.140276	239	0
240	Thermodiscus	-1.63934	2.70509	0.0267699	0.140653	240	0
241	GpXIII	-7.05763	4.90893	0.026997	0.141258	241	0
242	Methyloprofundus	-7.05763	-4.41806	0.0275304	0.143454	242	0
243	Methanomassiliicoccus	0.224466	1.54051	0.0283637	0.147074	243	0
244	Macellibacteroides	3.175	-1.11897	0.0284583	0.147074	244	0
245	Simonsiella	0.346274	-1.12251	0.0287965	0.147821	245	0
246	Magnetospira	-4.09917	-4.37575	0.028933	0.147821	246	0
247	Azomonas	-0.950551	1.76621	0.0289547	0.147821	247	0
248	Segetibacter	-7.05763	4.04082	0.0294401	0.149694	248	0
249	Bulleidia	1.82754	1.40574	0.029957	0.15171	249	0
250	Anaerofustis	-2.01168	-2.44844	0.0303146	0.152907	250	0
251	Faecalitalea	-1.76331	2.13567	0.0313274	0.157386	251	0
252	Ferroglobus	-1.25126	1.85776	0.0316901	0.158576	252	0
253	Defluviitoga	2.68978	-1.52106	0.0320278	0.159633	253	0
254	Thermosulfidibacter	-2.71311	3.15162	0.0321955	0.159731	254	0
255	Xylanibacterium	-7.05763	-4.49733	0.0323009	0.159731	255	0
256	Coprobacter	0.843636	-1.0464	0.0324382	0.159783	256	0
257	Adlercreutzia	-2.92438	3.71053	0.0333415	0.163594	257	0
258	Methylosphaera	-7.05763	-4.27417	0.0338461	0.165037	258	0
259	Azospira	-3.22536	-4.40872	0.0338973	0.165037	259	0
260	Tepidisphaera	-1.23347	1.68561	0.0341306	0.165187	260	0
261	Acidaminococcus	-7.05763	4.22164	0.0343066	0.165187	261	0
262	Cycloclasticus	-7.05763	-4.5819	0.0343213	0.165187	262	0
263	Synergistes	-7.05763	-4.85098	0.0350395	0.168003	263	0
264	Anaeroglobus	4.45526	-0.876194	0.0363171	0.173469	264	0
265	Lapillicoccus	-2.09739	-1.55604	0.0378122	0.179683	265	0
266	Chlorarachniophyceae	-0.0287521	1.30042	0.037903	0.179683	266	0
267	Salinispirillum	-7.05763	-4.63375	0.0382425	0.180143	267	0
268	Morococcus	10.044	-1.07806	0.0382857	0.180143	268	0
269	Ornithinibacter	-1.93839	-2.92213	0.0386164	0.180872	269	0
270	Kluyvera	2.16849	2.87398	0.038773	0.180872	270	0
271	Halarsenatibacter	-2.30432	2.52855	0.0388709	0.180872	271	0
272	Cryptobacterium	1.51079	-1.50187	0.0395848	0.183516	272	0
273	Plesiomonas	-2.28818	-2.58653	0.039748	0.183598	273	0
274	Aquisphaera	-2.61215	3.31885	0.0410639	0.188499	274	0
275	Capnocytophaga	9.31588	0.852498	0.041108	0.188499	275	0
276	Allisonella	-0.0445875	-1.36382	0.0460028	0.21018	276	0
277	Ferroplasma	0.259059	1.33856	0.0465057	0.21171	277	0
278	Kallotenue	-0.711167	1.5222	0.0473649	0.214846	278	0
279	Lactonifactor	0.107956	-1.38359	0.0483158	0.218374	279	0
280	Candidatus Iainarchaeum	-1.80724	1.67929	0.0494979	0.222167	280	0
281	Halioglobus	-7.05763	-4.48591	0.0495074	0.222167	281	0
282	Wandonia	-7.05763	-4.49702	0.0501356	0.224188	282	0
283	Dasania	-7.05763	-4.56435	0.0510528	0.226686	283	0
284	Asaccharospora	-7.05763	3.43565	0.0510539	0.226686	284	0
285	Woesearchaeota Incertae Sedis AR17	-0.306967	1.35268	0.0525631	0.232569	285	0
286	Succiniclasticum	-7.05763	3.30736	0.0534232	0.234867	286	0
287	Mesocricetibacter	6.96342	-0.861298	0.0534551	0.234867	287	0
288	Hylemonella	-7.05763	-4.70363	0.0547843	0.239872	288	0
289	Perexilibacter	-7.05763	3.74098	0.0555057	0.242189	289	0
290	Natranaerovirga	2.91326	1.88128	0.0566799	0.24646	290	0
291	Schwartzia	3.73953	-1.0737	0.0569817	0.246921	291	0
292	Serratia	1.58376	1.42223	0.0579606	0.250303	292	0
293	Parcubacteria_genera_incertae_sedis	-3.58129	-3.53394	0.0585588	0.252022	293	0
294	Peptoniphilus	-3.41181	-3.75048	0.0604575	0.259309	294	0
295	Anaerospora	-0.271062	-1.20946	0.0616057	0.263338	295	0
296	Subsaxibacter	-3.14725	-3.06609	0.061859	0.263528	296	0
297	Dermacoccus	-2.24887	3.33114	0.0627102	0.266254	297	0
298	Vagococcus	3.03686	-1.05103	0.0641975	0.271654	298	0
299	Mesotoga	-7.05763	-3.96928	0.0647723	0.27233	299	0
300	Candidatus Calescibacterium	-1.24498	2.08256	0.064789	0.27233	300	0
301	Methylovulum	-7.05763	-4.27915	0.0652434	0.273329	301	0
302	Peptostreptococcus	5.34573	-0.849866	0.0656639	0.27418	302	0
303	Mangroviflexus	0.237921	-1.02914	0.0677287	0.281139	303	0
304	Dolosicoccus	-2.27667	-2.27101	0.0678089	0.281139	304	0
305	Aquibacter	-7.05763	-4.38472	0.0681301	0.281139	305	0
306	Tsukamurella	-7.05763	3.85229	0.0683858	0.281139	306	0
307	Thioalkalibacter	-3.22601	-2.97005	0.0684454	0.281139	307	0
308	Candidatus Anammoxoglobus	-1.48171	1.9352	0.0711534	0.290816	308	0
309	Limimonas	-1.80525	-2.39287	0.071367	0.290816	309	0
310	Compostibacillus	-1.98945	-1.89199	0.0714933	0.290816	310	0
311	Fluviimonas	-3.15147	2.64885	0.0722366	0.292895	311	0
312	Pseudoduganella	-1.59302	-2.05826	0.073432	0.296788	312	0
313	Parasutterella	-7.05763	2.97646	0.073706	0.296943	313	0
314	Paucimonas	-3.69217	-3.78161	0.0744268	0.29841	314	0
315	Elioraea	-7.05763	3.42912	0.0746121	0.29841	315	0
316	Streptobacillus	2.90476	1.82187	0.07478	0.29841	316	0
317	Leminorella	-4.25559	-4.0629	0.0760691	0.302597	317	0
318	Gp10	-7.05763	-4.13586	0.0764047	0.302976	318	0
319	Bacteriovorax	-7.05763	3.35005	0.076783	0.303522	319	0
320	Perlucidibaca	-2.65383	-2.32139	0.0780968	0.30775	320	0
321	Hafnia	-7.05763	4.1589	0.079091	0.310697	321	0
322	Desulfobulbus	1.40007	1.62165	0.0799225	0.312989	322	0
323	Bacteroides	4.0431	1.12258	0.0813266	0.316901	323	0
324	Humibacter	-7.05763	-4.28039	0.0814242	0.316901	324	0
325	Planctomicrobium	-1.63428	1.60081	0.0829436	0.321206	325	0
326	Dialister	5.17542	0.807285	0.0830398	0.321206	326	0
327	Falsiporphyromonas	3.16608	1.16368	0.0840067	0.323952	327	0
328	Anaerobacillus	-7.05763	3.86125	0.0848193	0.326089	328	0
329	Mobilitalea	-1.97967	-1.82411	0.0854701	0.326822	329	0
330	Eisenbergiella	-1.63445	-1.4438	0.0855285	0.326822	330	0
331	Kribbia	-7.05763	-4.26609	0.0860421	0.327116	331	0
332	Porticoccus	-7.05763	-4.17051	0.0861241	0.327116	332	0
333	Bergeyella	1.00621	-1.08349	0.0865142	0.327611	333	0
334	Pirellula	-0.624421	1.31526	0.0880788	0.332537	334	0
335	Lonepinella	4.23556	-0.826628	0.088974	0.334914	335	0
336	Filifactor	6.27805	1.10307	0.0905493	0.339829	336	0
337	Thermoproteus	0.0696295	1.09956	0.0911915	0.340982	337	0
338	Acanthopleuribacter	-7.05763	3.19487	0.0913973	0.340982	338	0
339	Saccharibacteria_genera_incertae_sedis	7.71613	-0.756057	0.0917582	0.341319	339	0
340	Chitinivibrio	-1.8394	2.42872	0.0921497	0.341767	340	0
341	Xylanimicrobium	-1.45267	-1.44338	0.0932671	0.344897	341	0
342	Cloacibacillus	-3.28722	-3.11508	0.0949154	0.349966	342	0
343	Staphylococcus	2.85636	0.972112	0.095927	0.352143	343	0
344	Alloiococcus	-0.13876	-1.32582	0.0960645	0.352143	344	0
345	Stygiolobus	-0.428351	1.43768	0.0972033	0.355285	345	0
346	Pediococcus	1.26349	-1.25318	0.0975721	0.355602	346	0
347	Aureivirga	-2.13009	-1.74956	0.0989967	0.358925	347	0
348	Pleomorphobacterium	3.95666	-1.69202	0.099053	0.358925	348	0
349	Persicitalea	-2.54572	2.35202	0.100849	0.362319	349	0
350	Zavarzinella	-1.47095	1.63338	0.100956	0.362319	350	0
351	Roseimicrobium	-1.25855	1.89439	0.101043	0.362319	351	0
352	Crenotalea	-7.05763	2.92768	0.101139	0.362319	352	0
353	Xylanimonas	-7.05763	4.07699	0.101653	0.363129	353	0
354	Millisia	-1.74747	-1.608	0.104843	0.373466	354	0
355	Telmatocola	-1.09163	1.52866	0.105447	0.373496	355	0
356	Chryseobacterium	1.76871	1.10112	0.105779	0.373496	356	0
357	Chloroherpeton	-7.05763	3.5007	0.105839	0.373496	357	0
358	Propionivibrio	-7.05763	2.97297	0.106036	0.373496	358	0
359	Modicisalibacter	-3.41733	-2.44771	0.106631	0.374545	359	0
360	Gelria	-2.58027	2.08455	0.107407	0.376044	360	0
361	Guggenheimella	-3.70766	3.44893	0.107654	0.376044	361	0
362	Oxalophagus	-0.945689	-1.24543	0.108506	0.377973	362	0
363	Salmonella	-1.26116	2.45192	0.109381	0.379972	363	0
364	Clostridiisalibacter	-7.05763	-4.20337	0.111935	0.387484	364	0
365	Thermicanus	-2.0047	-1.78276	0.112338	0.387484	365	0
366	Methanomicrobium	-1.5514	1.70786	0.112466	0.387484	366	0
367	Byssovorax	-2.908	2.61536	0.113731	0.390775	367	0
368	Schlesneria	-0.836722	1.19065	0.117074	0.40117	368	0
369	Paraprevotella	4.92001	0.944327	0.117416	0.40125	369	0
370	Curvibacter	-7.05763	3.39113	0.118023	0.402236	370	0
371	Oceanotoga	-1.6833	1.56656	0.120841	0.410731	371	0
372	Novosphingobium	-7.05763	3.28261	0.12256	0.415454	372	0
373	Planctopirus	0.332413	1.01477	0.12293	0.415588	373	0
374	Gp6	-7.05763	3.53716	0.123695	0.417058	374	0
375	Intestinimonas	-2.97751	2.99744	0.126604	0.425727	375	0
376	Antarctobacter	-7.05763	2.94004	0.127636	0.426713	376.5	0
377	Spongiimonas	-7.05763	2.92524	0.127636	0.426713	376.5	0
378	Meganema	-1.75558	-2.31046	0.127912	0.426713	378	0
379	Deinococcus	-7.05763	3.56661	0.129386	0.43049	379	0
380	Filimonas	-7.05763	3.11848	0.130746	0.433325	380	0
381	Verrucomicrobium	-7.05763	2.9438	0.130925	0.433325	381	0
382	Rubinisphaera	0.77846	0.927426	0.131462	0.433962	382	0
383	Cryptomonadaceae	-1.17307	2.35328	0.132807	0.437256	383	0
384	Luteibaculum	-2.76568	-1.79884	0.13321	0.437441	384	0
385	Paucisalibacillus	-2.14488	-1.81715	0.133754	0.438087	385	0
386	Acidaminobacter	2.67245	1.04494	0.134956	0.440881	386	0
387	Klebsiella	2.73826	-1.333	0.13552	0.441242	387	0
388	Tropheryma	1.08133	2.28102	0.135767	0.441242	388	0
389	Syntrophothermus	-7.05763	3.08168	0.1369	0.44378	389	0
390	Seleniivibrio	-7.05763	3.21491	0.137377	0.444186	390	0
391	Chlorophyta	-3.3687	-2.60229	0.139727	0.449715	391	0
392	Lacihabitans	-2.82526	2.10511	0.1398	0.449715	392	0
393	GpI	-2.11913	3.00682	0.144189	0.462012	393	0
394	Nicoletella	2.39286	-0.982889	0.144356	0.462012	394	0
395	SR1_genera_incertae_sedis	4.2332	1.5825	0.145228	0.463626	395	0
396	Comamonas	-3.21809	2.47782	0.147127	0.466463	396	0
397	Halonotius	-2.24151	1.51538	0.147193	0.466463	397	0
398	Sporosalibacterium	2.23695	1.61642	0.147465	0.466463	398	0
399	Paraherbaspirillum	-1.93012	-1.38255	0.147596	0.466463	399	0
400	Cerasibacillus	-3.1334	-2.39017	0.1485	0.468146	400	0
401	Howardella	-0.0647905	1.22768	0.14978	0.470986	401	0
402	Jonquetella	-2.41669	-1.83769	0.150148	0.470986	402	0
403	Gilliamella	-7.05763	-3.83351	0.15251	0.472519	405	0
404	Maritimimonas	-7.05763	-3.70104	0.15251	0.472519	405	0
405	Tepidicella	-7.05763	-3.70104	0.15251	0.472519	405	0
406	Thiohalophilus	-7.05763	-3.74514	0.15251	0.472519	405	0
407	Thiopseudomonas	-7.05763	-3.54573	0.15251	0.472519	405	0
408	Candidatus Procabacter	-1.72932	1.732	0.153547	0.47456	408	0
409	Pseudohaliea	-7.05763	-3.8779	0.153921	0.47456	409	0
410	Sulfurivirga	-7.05763	-3.78666	0.155985	0.479296	410	0
411	Biostraticola	-2.76887	-2.22153	0.156218	0.479296	411	0
412	Brumimicrobium	-7.05763	-3.89184	0.158426	0.483913	412	0
413	Vulcanibacillus	0.427602	-0.850873	0.158588	0.483913	413	0
414	Subdoligranulum	-7.05763	3.01943	0.158874	0.483913	414	0
415	Thiolapillus	-7.05763	-3.97935	0.159467	0.484548	415	0
416	Pseudahrensia	-7.05763	-3.98963	0.159956	0.484868	416	0
417	Asinibacterium	-7.05763	2.92601	0.160863	0.486446	417	0
418	Stakelama	-7.05763	2.94908	0.162585	0.489453	418	0
419	Thioalkalispira	-7.05763	-4.04967	0.16274	0.489453	419	0
420	Vibrionimonas	-7.05763	3.22905	0.163022	0.489453	420	0
421	Spirosoma	-7.05763	3.57318	0.1637	0.49022	421	0
422	Persicirhabdus	-1.48551	1.1894	0.164056	0.49022	422	0
423	Tonsilliphilus	-3.38088	-2.56834	0.164443	0.49022	423	0
424	Azorhizophilus	-2.90957	-2.3044	0.16521	0.490305	424	0
425	Robinsoniella	-1.45939	1.32942	0.16525	0.490305	425	0
426	Salinispira	-1.62299	-1.13983	0.168615	0.499117	426	0
427	Anoxybacter	-7.05763	3.20582	0.169268	0.499875	427	0
428	Marinicella	-3.26505	2.42169	0.170314	0.501789	428	0
429	Thermobispora	-2.89955	1.446	0.173254	0.508543	429	0
430	Rosenbergiella	-1.09938	1.71869	0.173413	0.508543	430	0
431	Gemella	11.667	0.803796	0.174951	0.511864	431	0
432	Pelospora	-0.927199	-1.4016	0.17851	0.521069	432	0
433	Litoribacillus	-7.05763	-3.72267	0.179683	0.523281	433	0
434	Pseudarcicella	-7.05763	-3.40365	0.180776	0.525086	434	0
435	Acetothermia_genera_incertae_sedis	-1.47211	1.41188	0.181136	0.525086	435	0
436	Mogibacterium	2.14761	-0.669674	0.18306	0.528716	436	0
437	Ornithobacterium	-1.3575	-1.14236	0.183227	0.528716	437	0
438	Neisseria	13.4143	-0.646579	0.184481	0.531119	438	0
439	Blastopirellula	-7.05763	-3.93967	0.191208	0.547546	439	0
440	Chitiniphilus	-7.05763	-3.94487	0.191454	0.547546	440	0
441	Labedaea	-7.05763	-3.99951	0.193202	0.547546	441	0
442	Eremococcus	-2.56754	-2.00385	0.193224	0.547546	442	0
443	Candidatus Brocadia	-1.42368	1.36091	0.193392	0.547546	443	0
444	Pseudoclavibacter	-7.05763	-3.99373	0.193589	0.547546	444	0
445	Halothermothrix	-7.05763	2.89669	0.193921	0.547546	445	0
446	Fulvibacter	-7.05763	-3.86678	0.19406	0.547546	446	0
447	Haliscomenobacter	-7.05763	-3.89245	0.194094	0.547546	447	0
448	Janibacter	-7.05763	-3.89228	0.194877	0.548478	448	0
449	Calditerricola	-7.05763	3.11451	0.195295	0.548478	449	0
450	Desmospora	-2.86706	1.71091	0.197209	0.551787	450	0
451	Mesoflavibacter	-7.05763	-4.08113	0.197348	0.551787	451	0
452	Erythromicrobium	-2.51783	-2.32673	0.1991	0.554412	452	0
453	Dietzia	-7.05763	-4.00651	0.199166	0.554412	453	0
454	Turicella	2.25143	-0.616046	0.201137	0.558664	454	0
455	Anaerobacter	-3.30834	2.7266	0.202201	0.560386	455	0
456	Thioprofundum	-7.05763	-4.20298	0.202746	0.560664	456	0
457	Halocalculus	-0.97167	1.3751	0.20421	0.562524	457	0
458	Peptococcus	3.35221	0.976992	0.204311	0.562524	458	0
459	Slackia	1.23782	-0.902191	0.205257	0.563383	459	0
460	Dichotomicrobium	-3.29243	-2.74524	0.205517	0.563383	460	0
461	Enhydrobacter	1.37037	1.17306	0.206157	0.563914	461	0
462	Brochothrix	-2.69076	-2.29404	0.210332	0.574087	462	0
463	Succinatimonas	-3.21097	2.44232	0.212432	0.578568	463	0
464	Flavobacterium	-2.51498	2.04174	0.21293	0.578674	464	0
465	Salinirepens	-4.06167	-3.0426	0.21374	0.578761	465	0
466	Paludibacter	5.79996	0.803081	0.21388	0.578761	466	0
467	Bellilinea	-2.20649	1.61065	0.2149	0.580276	467	0
468	Candidatus Hydrogenedens	-1.11582	-1.14481	0.215833	0.581549	468	0
469	Histophilus	1.30529	-0.680107	0.217475	0.584726	469	0
470	Bacillariophyta	-0.291806	-1.40032	0.219189	0.585776	470	0
471	Lysinimicrobium	-3.76532	-3.16589	0.219697	0.585776	471	0
472	Thermophagus	-3.93967	-2.44133	0.220647	0.585776	472	0
473	Orientia	0.521424	-1.12557	0.220869	0.585776	473	0
474	Caldimicrobium	-7.05763	2.40533	0.221118	0.585776	475	0
475	Fervidicola	-7.05763	2.36915	0.221118	0.585776	475	0
476	Ktedonobacter	-7.05763	2.34506	0.221118	0.585776	475	0
477	Acetatifactor	-1.75696	-1.47088	0.224093	0.591634	477	0
478	Thermodesulforhabdus	-7.05763	2.22337	0.224267	0.591634	478	0
479	Turneriella	-1.73207	1.38199	0.227839	0.599802	479	0
480	Dendrosporobacter	-1.16831	-0.939023	0.231375	0.607842	480	0
481	Haemophilus	13.024	0.558175	0.236486	0.619976	481	0
482	Rivicola	-3.74714	-2.77306	0.237335	0.620912	482	0
483	Arthrobacter	-7.05763	2.65224	0.238698	0.623185	483	0
484	Sporanaerobacter	-1.82649	1.3631	0.241694	0.629502	484	0
485	Soehngenia	-3.48426	-2.61136	0.242116	0.629502	485	0
486	Acaricomes	-3.39201	-1.63037	0.245039	0.634773	486	0
487	Ferriphaselus	-3.86459	-3.43677	0.24515	0.634773	487	0
488	Rudaea	-7.05763	-4.03519	0.246999	0.637685	488	0
489	Haloplasma	0.830999	-0.653511	0.247286	0.637685	489	0
490	Rhizomicrobium	-7.05763	3.35765	0.248995	0.639903	490	0
491	Arachidicoccus	-7.05763	2.42778	0.249161	0.639903	491	0
492	Cocleimonas	-3.43828	-1.53784	0.249887	0.640461	492	0
493	Desulfitispora	-7.05763	2.48872	0.251392	0.643012	493	0
494	Microvirga	-7.05763	3.06104	0.253194	0.645648	494	0
495	Alloprevotella	9.02726	0.51611	0.253446	0.645648	495	0
496	Halocella	-7.05763	2.40284	0.254136	0.646099	496	0
497	Enterobacter	2.26726	1.45317	0.256804	0.650493	497	0
498	Dermatophilus	-0.314592	0.902301	0.257028	0.650493	498	0
499	Syntrophococcus	-0.823929	-0.904631	0.257697	0.650493	499	0
500	Succinivibrio	-7.05763	2.49758	0.258036	0.650493	500	0
501	Draconibacterium	0.0603645	-0.699997	0.258977	0.650493	501	0
502	Anaerosalibacter	4.42027	-0.741208	0.259785	0.650493	502	0
503	Fuchsiella	-0.823296	0.954784	0.259848	0.650493	503	0
504	Ferrovibrio	-2.76937	-1.7674	0.259991	0.650493	504	0
505	Hoyosella	-1.40897	1.36161	0.261686	0.652185	505	0
506	Ferrovum	-7.05763	3.2221	0.261702	0.652185	506	0
507	Heliimonas	-7.05763	2.78696	0.262451	0.652763	507	0
508	Ignavibacterium	-7.05763	2.79113	0.263811	0.653087	508	0
509	Rubellimicrobium	-7.05763	2.61404	0.263903	0.653087	509	0
510	Thioreductor	-7.05763	2.5347	0.264434	0.653087	510	0
511	Natronoflexus	-2.88741	-1.54127	0.264653	0.653087	511	0
512	Sporolituus	-2.95159	-1.82985	0.26764	0.659168	512	0
513	Calderihabitans	-2.61549	1.41441	0.26868	0.66044	513	0
514	Leadbetterella	-3.46181	3.14069	0.27272	0.669067	514	0
515	Erysipelotrichaceae_incertae_sedis	-7.05763	2.55522	0.274127	0.671212	515	0
516	Mucinivorans	-2.36209	-1.60085	0.275092	0.67227	516	0
517	Nubsella	-7.05763	3.14998	0.276036	0.672958	517	0
518	Intestinibacter	-2.85421	2.1183	0.276857	0.672958	518	0
519	Rhabdothermus	-2.54262	1.74631	0.276975	0.672958	519	0
520	WPS-1_genera_incertae_sedis	-7.05763	2.68354	0.281019	0.681472	520	0
521	Diaminobutyricimonas	-1.85657	-0.713875	0.285895	0.691966	521	0
522	Halonatronum	-7.05763	3.09441	0.286749	0.692703	522	0
523	Lelliottia	-1.82114	-1.60133	0.288753	0.69621	523	0
524	Tuberibacillus	-1.97963	-1.25393	0.292533	0.703976	524	0
525	Craurococcus	-3.81307	-3.07038	0.293957	0.706057	525	0
526	Christensenella	-4.06986	2.72453	0.295224	0.707753	526	0
527	Selenihalanaerobacter	-3.33436	2.19553	0.297443	0.711718	527	0
528	Duganella	-7.05763	2.81495	0.301525	0.72012	528	0
529	Rudaeicoccus	-3.35701	-2.01613	0.303468	0.723389	529	0
530	Propionibacterium	1.73217	0.594287	0.305591	0.726117	530	0
531	Vespertiliibacter	2.81173	-0.503634	0.305764	0.726117	531	0
532	Gimesia	-0.24478	0.823426	0.306732	0.727047	532	0
533	Methylovorus	-7.05763	2.77804	0.309363	0.731907	533	0
534	Anaerovorax	5.50763	0.610196	0.310941	0.734264	534	0
535	Ignavigranum	-0.704752	-0.584097	0.320229	0.75458	535	0
536	Thermosulfurimonas	-2.11014	1.58287	0.320742	0.75458	536	0
537	Mesoaciditoga	-1.79291	-1.78274	0.325794	0.764036	537	0
538	Desulfovirgula	-7.05763	2.64093	0.325973	0.764036	538	0
539	Gemmata	0.0424838	0.665777	0.327124	0.765311	539	0
540	Wenyingzhuangia	-7.05763	2.73738	0.330421	0.771594	540	0
541	Tannerella	7.46285	0.402873	0.339587	0.791532	541	0
542	Alkanindiges	-0.995502	-0.979711	0.347576	0.806981	542	0
543	Desulfovibrio	2.15132	-1.11533	0.348455	0.806981	543	0
544	Terracoccus	-1.04729	-0.525426	0.348885	0.806981	544	0
545	Otariodibacter	-1.30794	1.29745	0.354799	0.806981	545	0
546	Oligosphaera	-1.71605	1.12283	0.355769	0.806981	546	0
547	Porphyromonas	10.8306	0.439839	0.356976	0.806981	547	0
548	Actibacter	-7.05763	-3.11325	0.359369	0.806981	554.5	0
549	Aminicenantes_genera_incertae_sedis	-7.05763	-3.23012	0.359369	0.806981	554.5	0
550	Amylibacter	-7.05763	-3.11325	0.359369	0.806981	554.5	0
551	Aquipuribacter	-7.05763	-2.84365	0.359369	0.806981	554.5	0
552	Bradymonas	-7.05763	-2.98863	0.359369	0.806981	554.5	0
553	Corallomonas	-7.05763	-2.67626	0.359369	0.806981	554.5	0
554	Eudoraea	-7.05763	-2.65746	0.359369	0.806981	554.5	0
555	Methyloparacoccus	-7.05763	-3.11325	0.359369	0.806981	554.5	0
556	Methylosoma	-7.05763	-3.09968	0.359369	0.806981	554.5	0
557	Rhodopirellula	-7.05763	-2.8464	0.359369	0.806981	554.5	0
558	Smithella	-7.05763	-3.10445	0.359369	0.806981	554.5	0
559	Subdivision5_genera_incertae_sedis	-4.8009	-2.97228	0.359369	0.806981	554.5	0
560	Thiohalorhabdus	-7.05763	-3.06055	0.359369	0.806981	554.5	0
561	Thiorhodovibrio	-7.05763	-2.98086	0.359369	0.806981	554.5	0
562	Eikenella	4.0555	0.453794	0.360171	0.806981	562	0
563	Allonocardiopsis	-7.05763	-3.26068	0.360481	0.806981	563	0
564	Thermosphaera	-1.75404	0.979878	0.361379	0.806981	564	0
565	Formivibrio	-7.05763	-3.1412	0.361812	0.806981	565	0
566	Carnobacterium	-2.11305	1.01898	0.362214	0.806981	566	0
567	Nitrospirillum	-7.05763	-3.27661	0.363605	0.808272	567	0
568	Fodinicola	-7.05763	-3.23339	0.364075	0.808272	568	0
569	Zunongwangia	-7.05763	-3.32611	0.365452	0.809904	569	0
570	Acetonema	-7.05763	-3.3986	0.368209	0.81348	570	0
571	Marinicauda	-7.05763	-3.42482	0.368356	0.81348	571	0
572	Flexivirga	-7.05763	-3.47431	0.370445	0.815628	572	0
573	Mangrovibacter	0.101749	-0.296031	0.370623	0.815628	573	0
574	Oceaniserpentilla	-7.05763	-3.51301	0.372346	0.817994	574	0
575	Hwangdonia	-4.93285	-3.27637	0.376424	0.823003	575	0
576	Halocynthiibacter	-7.05763	-3.61565	0.376551	0.823003	576	0
577	Temperatibacter	-7.05763	-3.63906	0.376584	0.823003	577	0
578	Allomonas	-7.05763	-3.67554	0.378428	0.825602	578	0
579	Anaerovibrio	-0.900774	-0.53119	0.37921	0.825878	579	0
580	Butyricimonas	-7.05763	2.13206	0.383225	0.828897	581.5	0
581	Holophaga	-7.05763	2.15775	0.383225	0.828897	581.5	0
582	Marmoricola	-7.05763	1.97158	0.383225	0.828897	581.5	0
583	Rhizobium	-7.05763	1.90635	0.383225	0.828897	581.5	0
584	Lacibacterium	-7.05763	2.59831	0.387435	0.836568	584	0
585	Clostridium XlVb	-7.05763	2.24079	0.391575	0.838665	585	0
586	Propionimicrobium	-7.05763	2.29166	0.391785	0.838665	586	0
587	Pelomonas	-7.05763	-2.49896	0.393237	0.838665	587	0
588	Azotobacter	-7.05763	-2.49896	0.393238	0.838665	588	0
589	Brucella	-7.05763	-2.49896	0.393254	0.838665	589	0
590	Marispirillum	-7.05763	2.41567	0.393713	0.838665	590	0
591	Pyrinomonas	-7.05763	2.42794	0.394271	0.838665	591	0
592	Leptothrix	-7.05763	2.45611	0.39478	0.838665	592	0
593	Desulfonatronobacter	-7.05763	2.44864	0.394876	0.838665	593	0
594	Brachybacterium	-7.05763	2.43158	0.395057	0.838665	594	0
595	Nitrospira	-7.05763	2.40092	0.39762	0.842688	595	0
596	Ilumatobacter	-2.85994	-1.80671	0.399073	0.843783	596	0
597	Phycisphaera	-2.55087	2.03917	0.400227	0.843783	597	0
598	Gallicola	-7.05763	1.86466	0.400273	0.843783	598	0
599	Ewingella	-0.191497	-0.984523	0.400813	0.843783	599	0
600	Brackiella	-3.34135	1.75228	0.405692	0.852629	600	0
601	Anaerobacterium	-2.75444	1.43461	0.40735	0.85469	601	0
602	Umezawaea	-7.05763	2.34505	0.40851	0.855182	602	0
603	Limibacter	-7.05763	2.66813	0.409045	0.855182	603	0
604	Phaeochromatium	-7.05763	-3.11403	0.41088	0.855182	604	0
605	Belnapia	-7.05763	2.698	0.411452	0.855182	605	0
606	GpXI	-7.05763	2.922	0.413088	0.855182	606	0
607	Turicibacter	-0.136224	0.708173	0.413811	0.855182	607	0
608	Butyrivibrio	3.17148	-0.545125	0.41395	0.855182	608	0
609	Oryzihumus	-7.05763	-3.27637	0.41417	0.855182	609	0
610	Clostridium sensu stricto	-1.43073	1.28269	0.414707	0.855182	610	0
611	Pricia	-3.30865	1.92585	0.415538	0.855182	611	0
612	Aureitalea	-4.27384	-2.79854	0.415723	0.855182	612.5	0
613	Stenoxybacter	-4.29532	-2.86305	0.415723	0.855182	612.5	0
614	Amaricoccus	-7.05763	-3.35355	0.417205	0.856833	614	0
615	Saliterribacillus	-3.9965	-2.18323	0.422706	0.864174	615	0
616	Proteiniphilum	-0.803697	-0.674116	0.423709	0.864174	616	0
617	Alkalibacter	-2.58889	1.48482	0.423975	0.864174	617	0
618	Eubacterium	5.35408	0.388651	0.424106	0.864174	618	0
619	Spelaeicoccus	-3.57183	-1.58649	0.424206	0.864174	619	0
620	Parvimonas	6.22938	-0.362684	0.42614	0.866715	620	0
621	Elizabethkingia	4.50381	0.435449	0.428538	0.869294	621	0
622	Sulfuricella	-3.78134	-2.61356	0.428788	0.869294	622	0
623	Hamadaea	-2.63474	-1.43791	0.429821	0.86999	623	0
624	Fructobacillus	-3.77941	-1.91669	0.431191	0.871365	624	0
625	Volucribacter	-3.60529	-2.18445	0.432744	0.873105	625	0
626	Syntrophorhabdus	-3.7455	-1.70507	0.433868	0.873404	626	0
627	Leptobacterium	-3.07435	1.53262	0.434623	0.873404	627	0
628	Faucicola	-3.33367	-1.10935	0.434971	0.873404	628	0
629	Aminiphilus	-7.05763	2.26025	0.436672	0.874413	629	0
630	Bilophila	0.0928006	-0.651146	0.43686	0.874413	630	0
631	Alkalispirillum	-7.05763	2.31345	0.437982	0.875187	631	0
632	Ichthyenterobacterium	-2.2666	-0.883241	0.439325	0.875187	632	0
633	Frondibacter	-3.36785	-1.67869	0.439329	0.875187	633	0
634	Thermovirga	-4.01126	-2.24483	0.441025	0.877181	634	0
635	Gardnerella	-2.70267	-1.32981	0.44269	0.879106	635	0
636	Pseudosphingobacterium	-3.55419	1.80564	0.443655	0.879542	636	0
637	Desulfonispora	-3.54608	-2.35605	0.444305	0.879542	637	0
638	Ezakiella	-2.41554	-1.20487	0.446895	0.879941	638	0
639	Parafilimonas	0.028673	0.523597	0.446961	0.879941	639	0
640	Brachymonas	3.55464	0.515787	0.447633	0.879941	640	0
641	Neochlamydia	-1.65913	0.978087	0.448036	0.879941	641	0
642	Pseudobutyrivibrio	-7.05763	2.18759	0.448164	0.879941	642	0
643	Desulfoprunum	-2.21671	1.18645	0.448693	0.879941	643	0
644	Denitratisoma	-3.93115	-2.45837	0.449671	0.880489	644	0
645	Renibacterium	-3.82599	-2.05172	0.450969	0.880623	645	0
646	Seinonella	-3.77695	-1.77621	0.451136	0.880623	646	0
647	Modestobacter	-7.05763	2.46642	0.45244	0.881422	647	0
648	Ferribacterium	-3.18309	-1.88136	0.454598	0.881422	648	0
649	Salinigranum	-3.36884	1.6973	0.454754	0.881422	649	0
650	Trabulsiella	-3.92014	-2.18054	0.455005	0.881422	650	0
651	Gordonia	-3.23187	-1.83845	0.45504	0.881422	651	0
652	Odoribacter	3.48796	0.847504	0.460076	0.888246	652	0
653	Flavicella	-7.05763	2.39401	0.460403	0.888246	653	0
654	Pluralibacter	-1.08745	-0.490485	0.460677	0.888246	654	0
655	Photobacterium	-7.05763	2.21607	0.462098	0.889627	655	0
656	Dethiosulfatibacter	-2.97481	1.28997	0.464166	0.891828	656	0
657	Fodinibacter	-1.26201	-0.64741	0.465196	0.891828	657	0
658	Pseudoramibacter	1.01381	-0.644965	0.465363	0.891828	658	0
659	Daeguia	-7.05763	2.29766	0.466183	0.892043	659	0
660	Salinarchaeum	-1.7083	0.7532	0.470463	0.898869	660	0
661	Desulfospira	-1.51398	0.93119	0.479274	0.914318	661	0
662	Elusimicrobium	-0.911763	0.671977	0.480628	0.915517	662	0
663	Seminibacterium	3.43987	-0.3376	0.493208	0.938063	663	0
664	Cellulosibacter	-2.53431	1.41824	0.494134	0.938409	664	0
665	Selenomonas	6.0394	0.288261	0.497198	0.942807	665	0
666	WPS-2_genera_incertae_sedis	-2.90187	-1.18313	0.505882	0.957833	666	0
667	Vibrio	-3.49896	-1.41647	0.512877	0.969622	667	0
668	Paenibacillus	-7.05763	1.81738	0.518594	0.978963	668	0
669	Venenivibrio	-2.78529	1.63042	0.520693	0.981456	669	0
670	Endobacter	5.333	-0.570144	0.527335	0.990465	670	0
671	Defluviitalea	2.13704	0.489005	0.528056	0.990465	671	0
672	Samsonia	-0.878557	-0.209552	0.528418	0.990465	672	0
673	Desulfosalsimonas	-2.12672	-0.641433	0.528614	0.990465	673	0
674	Catabacter	-2.17023	0.902489	0.534093	0.999244	674	0
675	Shewanella	-7.05763	2.33703	0.538589	1	675	0
676	Phreatobacter	-7.05763	2.33703	0.53862	1	676	0
677	Atopostipes	-2.4014	1.27328	0.540674	1	677	0
678	Alsobacter	-7.05763	2.40405	0.541412	1	678	0
679	Tomitella	-1.54075	-0.791002	0.543864	1	679	0
680	Candidatus Endomicrobium	-2.89339	-1.07267	0.551366	1	680	0
681	Chishuiella	-1.35756	-0.472067	0.564497	1	681	0
682	Yimella	-1.24441	-0.586235	0.568327	1	682	0
683	Thermus	-3.08563	-2.09609	0.569612	1	683	0
684	Thermorudis	-2.75509	0.924808	0.576689	1	684	0
685	Frederiksenia	-0.0631228	-0.204097	0.585489	1	685	0
686	Olsenella	2.48148	0.289691	0.591063	1	686	0
687	Acetitomaculum	-3.05721	1.06593	0.592543	1	687	0
688	Fimbriimonas	-4.21856	2.65134	0.595044	1	689	0
689	Meniscus	-3.3031	0.465497	0.595044	1	689	0
690	Proteocatella	-4.05118	1.45692	0.595044	1	689	0
691	Budvicia	-2.98147	1.10874	0.595891	1	691	0
692	Melghiribacillus	-1.95224	-0.552749	0.597309	1	692	0
693	Caloribacterium	-3.77447	2.01033	0.599624	1	693	0
694	Siccibacter	0.760292	-0.569573	0.600796	1	694	0
695	Methanimicrococcus	-0.753787	-0.505926	0.603406	1	695	0
696	Pyramidobacter	1.2872	-0.436399	0.611039	1	696	0
697	Streptococcus	14.8963	-0.158696	0.611862	1	697	0
698	Fastidiosipila	-2.18991	0.82492	0.611876	1	698	0
699	Sorangium	-3.39082	1.65334	0.616134	1	699	0
700	Rikenella	-1.89475	-0.746751	0.623452	1	700	0
701	Arsenophonus	-1.25804	-0.094054	0.625774	1	701	0
702	Caldisericum	-3.03814	1.43995	0.627561	1	702	0
703	Desulfomicrobium	0.71415	-0.541471	0.639113	1	703	0
704	Leptotrichia	10.2801	-0.188882	0.640572	1	704	0
705	Pantoea	-3.47292	0.521482	0.64593	1	705	0
706	Huanghella	-3.61516	1.72213	0.646613	1	706	0
707	Citreitalea	-2.59671	-1.23495	0.65035	1	707	0
708	Massilia	-3.96305	2.13821	0.655866	1	708	0
709	Lawsonia	-3.44577	1.53981	0.655914	1	709	0
710	Propioniciclava	-3.42647	1.64274	0.657842	1	710	0
711	Pseudocitrobacter	-1.81464	-0.475337	0.658725	1	711	0
712	Chelonobacter	1.71676	-0.129757	0.659741	1	712	0
713	Allosalinactinospora	-7.05763	1.26594	0.664454	1	727	0
714	Ammoniibacillus	-7.05763	1.43352	0.664454	1	727	0
715	Anaerorhabdus	-7.05763	1.15397	0.664454	1	727	0
716	Aquabacterium	-7.05763	1.23013	0.664454	1	727	0
717	Blastomonas	-7.05763	1.42046	0.664454	1	727	0
718	Burkholderia	-7.05763	1.31579	0.664454	1	727	0
719	Desulfofustis	-7.05763	1.15397	0.664454	1	727	0
720	Erwinia	-7.05763	1.35647	0.664454	1	727	0
721	Ferruginibacter	-7.05763	1.17181	0.664454	1	727	0
722	Flavisolibacter	-7.05763	1.57908	0.664454	1	727	0
723	Gangjinia	-7.05763	1.54637	0.664454	1	727	0
724	Geminicoccus	-7.05763	1.30725	0.664454	1	727	0
725	Hydrobacter	-7.05763	1.66334	0.664454	1	727	0
726	Leptonema	-7.05763	1.24474	0.664454	1	727	0
727	Mooreia	-7.05763	1.83242	0.664454	1	727	0
728	Nocardioides	-7.05763	1.3319	0.664454	1	727	0
729	Paraeggerthella	-7.05763	1.45217	0.664454	1	727	0
730	Phaeodactylibacter	-7.05763	1.1435	0.664454	1	727	0
731	Piscinibacter	-7.05763	1.43352	0.664454	1	727	0
732	Pseudonocardia	-7.05763	1.30725	0.664454	1	727	0
733	Rhizorhabdus	-7.05763	1.54637	0.664454	1	727	0
734	Saccharibacter	-7.05763	1.10199	0.664454	1	727	0
735	Sandaracinus	-7.05763	1.16591	0.664454	1	727	0
736	Senegalimassilia	-7.05763	1.64506	0.664454	1	727	0
737	Solirubrobacter	-7.05763	1.2954	0.664454	1	727	0
738	Syntrophaceticus	-7.05763	1.60753	0.664454	1	727	0
739	Terrisporobacter	-7.05763	1.37634	0.664454	1	727	0
740	Xanthomonas	-7.05763	1.46146	0.664454	1	727	0
741	Zoogloea	-7.05763	0.980699	0.664454	1	727	0
742	Minicystis	-2.54157	-0.834156	0.665267	1	742	0
743	Pontibaca	-7.05763	1.46217	0.665271	1	743	0
744	Pyrolobus	-2.47614	1.14036	0.666875	1	744	0
745	Thermoflavifilum	3.72953	-0.317295	0.667513	1	745	0
746	Psychrobium	-7.05763	1.81857	0.672299	1	746	0
747	Roseiarcus	-7.05763	1.84545	0.672998	1	747	0
748	Mariniphaga	-2.80872	-0.693375	0.675206	1	748	0
749	Nafulsella	-7.05763	1.91388	0.67684	1	749	0
750	Sebaldella	-2.69102	-0.969488	0.677506	1	750	0
751	Quatrionicoccus	-7.05763	1.94692	0.678144	1	751	0
752	Candidatus Cloacamonas	-1.19629	0.403087	0.681995	1	752	0
753	Acidomonas	-7.05763	2.05418	0.682424	1	753	0
754	Basfia	2.27124	-0.302937	0.685689	1	754	0
755	Thiolamprovum	-7.05763	2.14004	0.686953	1	755	0
756	Filobacillus	-7.05763	2.15576	0.68802	1	756	0
757	Vulcanithermus	-7.05763	2.17433	0.688215	1	757	0
758	Nitritalea	-7.05763	2.17433	0.688276	1	758	0
759	Rudanella	-7.05763	2.16925	0.688344	1	759	0
760	Acetanaerobacterium	-3.57544	2.3229	0.69006	1	760	0
761	Bdellovibrio	-7.05763	2.23188	0.691256	1	761	0
762	Caminicella	-7.05763	2.23069	0.691605	1	762	0
763	Spartobacteria_genera_incertae_sedis	-7.05763	2.24492	0.691933	1	763	0
764	Wolinella	-1.43883	-0.235986	0.695566	1	764	0
765	Jahnella	-3.27278	1.21008	0.695705	1	765	0
766	Cricetibacter	4.24425	-0.236008	0.697055	1	766	0
767	Soonwooa	6.55928	-0.188847	0.698459	1	767	0
768	Actinotignum	-1.4939	0.831565	0.699665	1	768	0
769	Sphaerochaeta	-0.524119	0.543264	0.699833	1	769	0
770	Cosenzaea	-2.71871	0.0610122	0.705523	1	770	0
771	Cetia	-2.73623	-1.02594	0.715852	1	771	0
772	Rhodospira	-7.05763	1.00145	0.716824	1	772	0
773	Crenobacter	-3.42529	-0.970297	0.719143	1	773	0
774	Thermotalea	-3.21663	-1.21011	0.719517	1	774	0
775	Joostella	-0.520969	0.38302	0.721274	1	775	0
776	Rubrivirga	-3.80854	1.72621	0.722817	1	776	0
777	Methylocella	-7.05763	1.19597	0.724238	1	777	0
778	Altererythrobacter	-7.05763	1.19597	0.724243	1	778	0
779	Methanothrix	-3.6023	-1.50787	0.726018	1	779	0
780	Actinobacillus	1.69792	0.270633	0.7269	1	780	0
781	Eggerthella	-7.05763	1.2919	0.727618	1	781	0
782	Lachnospira	-7.05763	1.2919	0.727624	1	782	0
783	Desulfobaculum	-3.69843	-1.18065	0.73105	1	783	0
784	Nitratifractor	-3.0776	-1.33477	0.731148	1	784	0
785	Rubrivivax	-7.05763	1.41056	0.731274	1	785	0
786	Albirhodobacter	-7.05763	1.41056	0.731293	1	786	0
787	Simplicispira	-7.05763	1.45611	0.732298	1	787	0
788	Polyangium	-7.05763	1.45611	0.732323	1	788	0
789	Herminiimonas	-7.05763	1.45611	0.73235	1	789	0
790	Micrococcus	-3.23772	-0.906568	0.732521	1	790	0
791	Buttiauxella	-7.05763	1.25719	0.73305	1	791	0
792	Woodsholea	-7.05763	1.70587	0.734705	1	792	0
793	Schleiferia	-7.05763	1.70587	0.734752	1	793	0
794	Proteinivorax	-7.05763	1.70587	0.734774	1	794	0
795	Candidatus Koribacter	-7.05763	1.752	0.736888	1	795	0
796	Xanthobacter	-7.05763	1.752	0.736891	1	796	0
797	Amnibacterium	-7.05763	1.752	0.736935	1	797	0
798	Limisphaera	-1.48449	-0.454683	0.738982	1	798	0
799	Metallibacterium	-7.05763	1.69238	0.739736	1	799	0
800	Sphaerobacter	-0.320119	0.147494	0.740841	1	800	0
801	Succinispira	-3.13717	-0.920275	0.741095	1	801	0
802	Delftia	-2.58268	0.978792	0.741647	1	802	0
803	Tepidibacillus	-1.70709	0.71819	0.742314	1	803	0
804	BRC1_genera_incertae_sedis	-7.05763	1.80648	0.743194	1	804	0
805	Imperialibacter	-2.8817	0.564318	0.745878	1	805	0
806	Mucispirillum	-3.05947	-0.873858	0.74853	1	806	0
807	Mangrovibacterium	-2.00795	0.348716	0.752476	1	807	0
808	Shimwellia	-3.42939	-1.16205	0.755049	1	808	0
809	Nitrosospira	-3.36922	-1.43779	0.757123	1	809	0
810	Defluviicoccus	-3.13781	-1.03053	0.760618	1	810	0
811	Bacillus	0.682094	-0.20994	0.762278	1	811	0
812	Lampropedia	-1.94294	-0.357295	0.76432	1	812	0
813	Ornatilinea	1.23556	0.179587	0.766795	1	813	0
814	Spinactinospora	-1.75291	-0.50574	0.767271	1	814	0
815	Murimonas	-1.76294	-0.463829	0.768915	1	815	0
816	Solitalea	-7.05763	2.66883	0.7711	1	816	0
817	Latescibacteria_genera_incertae_sedis	-7.05763	2.66883	0.771169	1	817	0
818	Diaminobutyricibacter	-7.05763	2.66883	0.771278	1	818	0
819	Barrientosiimonas	-7.05763	2.66883	0.771433	1	819	0
820	Anaerobiospirillum	-7.05763	2.66883	0.771556	1	820	0
821	Anaerosolibacter	-4.38241	-1.93169	0.773088	1	823	0
822	Desulfurispora	-4.22201	-1.82332	0.773088	1	823	0
823	Litorivivens	-4.50435	-2.15725	0.773088	1	823	0
824	Nitrincola	-4.2196	-1.2645	0.773088	1	823	0
825	Yokenella	-4.03948	-1.86201	0.773088	1	823	0
826	Lactivibrio	-3.84037	-1.06818	0.773364	1	826	0
827	Desulfurivibrio	-4.04486	-0.640449	0.773451	1	827	0
828	Saccharophagus	-3.79874	-1.16432	0.77362	1	828	0
829	Texcoconibacillus	-4.20231	-1.91606	0.773837	1	829	0
830	Coriobacterium	-3.96225	-1.24145	0.774513	1	830	0
831	Filibacter	-4.34418	-2.47759	0.774523	1	831	0
832	Sterolibacterium	-4.12814	-1.91996	0.775302	1	832	0
833	Spongiivirga	-4.14403	-2.03261	0.775648	1	833	0
834	Oceanobacter	-4.34741	-2.75888	0.775994	1	834	0
835	Povalibacter	-4.00206	-1.53895	0.776442	1	835	0
836	Corallibacter	-3.90466	-0.920842	0.776692	1	836	0
837	Piscirickettsia	-3.85767	0.0386202	0.777066	1	837	0
838	Oceanicella	-3.97483	-1.38044	0.777281	1	838	0
839	Geothermobacter	-3.91654	-1.49702	0.778022	1	839	0
840	Natronobacillus	-4.1249	-0.690525	0.779337	1	840	0
841	Pustulibacterium	-1.81254	-0.51009	0.780585	1	841	0
842	Pedobacter	-4.71017	-1.27618	0.781549	1	842	0
843	Simkania	-1.46389	-0.363582	0.781575	1	843	0
844	Thermasporomyces	-3.64791	-1.43434	0.782902	1	844	0
845	Succinimonas	-4.50285	-2.41637	0.783091	1	845	0
846	Necropsobacter	1.95213	-0.12133	0.784295	1	846	0
847	Riemerella	-4.69925	-2.05521	0.784434	1	847	0
848	Paludibaculum	-4.32146	-2.0536	0.785201	1	848	0
849	Sulfurisoma	-4.2735	-1.95767	0.785877	1	849	0
850	Pseudofulvibacter	-4.30495	-1.65744	0.788746	1	850	0
851	Catonella	5.48769	-0.123934	0.792166	1	851	0
852	Aestuariimicrobium	-3.8321	-0.750194	0.79352	1	852	0
853	Puniceicoccus	-0.277008	0.194937	0.795172	1	853	0
854	Varibaculum	0.359726	-0.0753862	0.802102	1	854	0
855	Conchiformibius	2.48732	0.166572	0.804033	1	855	0
856	Gallibacterium	0.468531	-0.155308	0.81	1	856	0
857	Anaerophaga	1.76268	0.173444	0.81516	1	857	0
858	Coenonia	-1.16221	0.373192	0.817103	1	858	0
859	Butyricicoccus	-1.06243	-0.172431	0.817509	1	859	0
860	Nosocomiicoccus	-0.344998	0.135252	0.827704	1	860	0
861	GpVIII	-3.0676	1.20808	0.836272	1	861	0
862	Psychrobacillus	-0.00617702	0.179938	0.846581	1	862	0
863	Barnesiella	-1.38281	-0.36512	0.846823	1	863	0
864	Flagellimonas	-7.05763	-2.83738	0.847458	1	864	0
865	Olleya	-7.05763	-2.83738	0.847458	1	865.5	0
866	Tepidamorphus	-7.05763	-2.94849	0.847458	1	865.5	0
867	Goodfellowiella	-7.05763	-2.84852	0.847458	1	867	0
868	Imtechella	-7.05763	-2.83738	0.847458	1	868	0
869	Sodalis	-7.05763	-3.03519	0.847458	1	869	0
870	Polaribacter	-7.05763	-3.03519	0.847458	1	870	0
871	Kriegella	-7.05763	-2.13891	0.847458	1	871	0
872	Methylocystis	-7.05763	-2.29946	0.847458	1	872	0
873	Mangrovimonas	-7.05763	-2.32319	0.847458	1	873	0
874	Telmatobacter	-7.05763	-3.12565	0.847458	1	874	0
875	Nisaea	-7.05763	-2.32319	0.847458	1	875	0
876	Fangia	-7.05763	-2.65659	0.847458	1	876.5	0
877	Kytococcus	-7.05763	-2.94849	0.847458	1	876.5	0
878	Cronobacter	-7.05763	-2.32319	0.847458	1	878	0
879	Tabrizicola	-7.05763	-2.29946	0.847458	1	879.5	0
880	Zhouia	-7.05763	-2.32319	0.847458	1	879.5	0
881	Methylotenera	-7.05763	-2.83738	0.847458	1	881	0
882	Halotalea	-7.05763	-2.94849	0.847458	1	882	0
883	Ahrensia	-7.05763	-2.94849	0.847458	1	883.5	0
884	Thermanaerovibrio	-7.05763	-2.32319	0.847458	1	883.5	0
885	Anaplasma	-7.05763	-2.32319	0.847458	1	885.5	0
886	Haloactinopolyspora	-7.05763	-2.84852	0.847458	1	885.5	0
887	Polaromonas	-7.05763	-2.29946	0.847458	1	887.5	0
888	Propionicicella	-7.05763	-2.35355	0.847458	1	887.5	0
889	Oxobacter	-7.05763	-2.35536	0.847458	1	889	0
890	Viridibacillus	-7.05763	-2.94849	0.847458	1	890	0
891	Epibacterium	-7.05763	-2.84852	0.847458	1	891	0
892	Rehaibacterium	-7.05763	-3.03519	0.847458	1	892.5	0
893	Rivibacter	-7.05763	-2.35355	0.847458	1	892.5	0
894	Pseudorhodoferax	-7.05763	-2.65659	0.847458	1	894	0
895	Nocardia	-7.05763	-2.35355	0.847458	1	895.5	0
896	Zooshikella	-7.05763	-2.65659	0.847458	1	895.5	0
897	Leucothrix	-7.05763	-2.65659	0.847458	1	898	0
898	Nautella	-7.05763	-2.83738	0.847458	1	898	0
899	Paracraurococcus	-7.05763	-3.03519	0.847458	1	898	0
900	Tenacibaculum	-7.05763	-2.32319	0.847458	1	900	0
901	Aureispira	-7.05763	-2.84852	0.847458	1	902	0
902	Pyrobaculum	-7.05763	-2.35536	0.847458	1	902	0
903	Thioflavicoccus	-7.05763	-3.03519	0.847458	1	902	0
904	Methylogaea	-7.05763	-2.35355	0.847458	1	904	0
905	Caldimonas	-7.05763	-2.35355	0.847458	1	906	0
906	Dehalobacter	-7.05763	-2.35536	0.847458	1	906	0
907	Microgenomates_genera_incertae_sedis	-7.05763	-2.29946	0.847458	1	906	0
908	Algicola	-7.05763	-2.32319	0.847458	1	908	0
909	Ruania	-7.05763	-2.29946	0.847458	1	909	0
910	Phaeovibrio	-7.05763	-2.94849	0.847458	1	910.5	0
911	Snuella	-7.05763	-3.12565	0.847458	1	910.5	0
912	Postechiella	-7.05763	-2.32319	0.847458	1	912.5	0
913	Saccharopolyspora	-7.05763	-2.94849	0.847458	1	912.5	0
914	Loktanella	-7.05763	-2.29946	0.847458	1	914.5	0
915	Pedomicrobium	-7.05763	-2.84852	0.847458	1	914.5	0
916	Brevibacterium	-7.05763	-2.65659	0.847458	1	916	0
917	Alpinimonas	-7.05763	-2.83738	0.847458	1	917	0
918	Methylonatrum	-7.05763	-3.03519	0.847458	1	918	0
919	Flavirhabdus	-7.05763	-2.83738	0.847458	1	919	0
920	Ectothiorhodosinus	-7.05763	-2.94849	0.847458	1	920	0
921	Jatrophihabitans	-7.05763	-2.94849	0.847458	1	921	0
922	Chiayiivirga	-7.05763	-3.03519	0.847458	1	922	0
923	Kordia	-7.05763	-2.94849	0.847458	1	923	0
924	Phytomonospora	-7.05763	-2.76236	0.847458	1	924	0
925	Plesiocystis	-7.05763	-2.65659	0.847458	1	925	0
926	Zhihengliuella	-7.05763	-2.76236	0.847458	1	926	0
927	Gilvimarinus	-7.05763	-2.83738	0.847458	1	927	0
928	Sandaracinobacter	-7.05763	-2.94849	0.847458	1	928	0
929	Mitsuaria	-7.05763	-2.83738	0.847458	1	929	0
930	Acidimicrobium	-7.05763	-1.53888	0.847458	1	955.5	0
931	Aciditerrimonas	-7.05763	-2.11403	0.847458	1	955.5	0
932	Alicycliphilus	-7.05763	-1.53888	0.847458	1	955.5	0
933	Aquimonas	-7.05763	-2.11403	0.847458	1	955.5	0
934	Aquisalibacillus	-7.05763	-1.13891	0.847458	1	955.5	0
935	Branchiibius	-7.05763	-1.89939	0.847458	1	955.5	0
936	Caenimonas	-7.05763	-2.11403	0.847458	1	955.5	0
937	Carnimonas	-7.05763	-1.53888	0.847458	1	955.5	0
938	Chromatium	-7.05763	-2.09514	0.847458	1	955.5	0
939	Desulfatitalea	-7.05763	-1.0268	0.847458	1	955.5	0
940	Desulfocarbo	-7.05763	-1.53888	0.847458	1	955.5	0
941	Desulfocella	-7.05763	-1.13891	0.847458	1	955.5	0
942	Echinimonas	-7.05763	-1.83414	0.847458	1	955.5	0
943	Fretibacter	-7.05763	-1.0268	0.847458	1	955.5	0
944	Frischella	-7.05763	-1.89939	0.847458	1	955.5	0
945	Gaetbulimicrobium	-7.05763	-1.13891	0.847458	1	955.5	0
946	Gallionella	-7.05763	-1.49896	0.847458	1	955.5	0
947	Gibbsiella	-5.98698	-0.885493	0.847458	1	955.5	0
948	Globicatella	-7.05763	-1.83414	0.847458	1	955.5	0
949	Helcobacillus	-7.05763	-1.0268	0.847458	1	955.5	0
950	Hyphomicrobium	-7.05763	-1.49896	0.847458	1	955.5	0
951	Ideonella	-7.05763	-1.83414	0.847458	1	955.5	0
952	Jeotgalibacillus	-7.05763	-1.83414	0.847458	1	955.5	0
953	Leeia	-7.05763	-1.0268	0.847458	1	955.5	0
954	Lutibacter	-7.05763	-2.19535	0.847458	1	955.5	0
955	Marinilactibacillus	-7.05763	-2.19535	0.847458	1	955.5	0
956	Mobiluncus	-7.05763	-2.09481	0.847458	1	955.5	0
957	Nannocystis	-7.05763	-1.53888	0.847458	1	955.5	0
958	Nibribacter	-7.05763	-2.09481	0.847458	1	955.5	0
959	Oleiphilus	-7.05763	-2.11403	0.847458	1	955.5	0
960	Pacificibacter	-7.05763	-1.13891	0.847458	1	955.5	0
961	Paraoerskovia	-7.05763	-2.11403	0.847458	1	955.5	0
962	Polymorphospora	-7.05763	-1.53888	0.847458	1	955.5	0
963	Propioniferax	-7.05763	-1.0268	0.847458	1	955.5	0
964	Pseudacidovorax	-7.05763	-2.09481	0.847458	1	955.5	0
965	Rhabdochromatium	-7.05763	-1.89939	0.847458	1	955.5	0
966	Robiginitomaculum	-7.05763	-2.11403	0.847458	1	955.5	0
967	Roseibacillus	-7.05763	-2.30544	0.847458	1	955.5	0
968	Salimesophilobacter	-7.05763	-1.13891	0.847458	1	955.5	0
969	Salinicola	-7.05763	-2.21176	0.847458	1	955.5	0
970	Salisaeta	-5.39336	-2.35536	0.847458	1	955.5	0
971	Shivajiella	-7.05763	-2.09481	0.847458	1	955.5	0
972	Spongiispira	-7.05763	-1.49896	0.847458	1	955.5	0
973	Telmatospirillum	-7.05763	-2.11403	0.847458	1	955.5	0
974	Thermogutta	-7.05763	-1.79139	0.847458	1	955.5	0
975	Thermomarinilinea	-7.05763	-1.0268	0.847458	1	955.5	0
976	Thioalbus	-7.05763	-1.83414	0.847458	1	955.5	0
977	Thiobaca	-7.05763	-1.13891	0.847458	1	955.5	0
978	Tistlia	-7.05763	-1.89939	0.847458	1	955.5	0
979	Xiangella	-7.05763	-2.09481	0.847458	1	955.5	0
980	Yeosuana	-7.05763	-1.89939	0.847458	1	955.5	0
981	Yonghaparkia	-5.26744	-2.0392	0.847458	1	955.5	0
982	Obesumbacterium	-1.96252	0.451205	0.851196	1	982	0
983	Methanosalsum	-2.58697	0.898007	0.851564	1	983	0
984	Brevifollis	-1.84171	0.139589	0.862016	1	984	0
985	Oceanibacterium	-2.43024	0.228317	0.864088	1	985	0
986	Blastocatella	-3.88415	1.18414	0.869547	1	986.5	0
987	Georgfuchsia	-3.81616	0.910833	0.869547	1	986.5	0
988	Halapricum	-2.52613	0.578313	0.870001	1	988	0
989	Galbitalea	-4.30668	2.25089	0.870958	1	989	0
990	Phorcysia	-4.2656	2.33305	0.871313	1	990	0
991	Parasporobacterium	-3.83561	1.04734	0.871326	1	991	0
992	Alkalitalea	-1.59064	0.226686	0.871483	1	992	0
993	Limnobacter	-3.63788	0.191556	0.871968	1	993	0
994	Jishengella	-3.5529	0.139299	0.874988	1	994	0
995	Geosporobacter	-2.46186	0.381586	0.878145	1	995	0
996	Victivallis	-1.8025	0.208061	0.879269	1	996	0
997	Ardenticatena	-1.51962	-0.232754	0.891079	1	997	0
998	Cnuella	-2.42269	0.217941	0.891405	1	998	0
999	Dehalospirillum	-3.76523	1.38355	0.901805	1	999	0
1000	Bangiophyceae	3.16037	-0.0792279	0.904458	1	1000	0
1001	Scardovia	5.79107	-0.0798219	0.908549	1	1001	0
1002	Mannheimia	1.91414	-0.0717469	0.915833	1	1002	0
1003	Rugamonas	-3.94152	0.548312	0.918958	1	1003	0
1004	Carboxylicivirga	-2.60208	-0.599052	0.925103	1	1004	0
1005	Tangfeifania	-1.21298	0.266787	0.929892	1	1005	0
1006	Prolixibacter	-0.326379	0.143848	0.93125	1	1006	0
1007	Tepidimicrobium	-0.481515	-0.00313478	0.947261	1	1007	0
1008	Pseudobacteriovorax	-1.52974	0.189224	0.956893	1	1008	0
1009	Phocaeicola	1.95757	-0.0696193	0.965347	1	1009	0
1010	Longilinea	-1.5484	-0.0317679	0.976312	1	1010	0
1011	Methanopyrus	-1.81385	-0.146627	0.979872	1	1011	0
1012	Fusicatenibacter	-1.34551	0.00578428	0.97999	1	1012	0
1013	Krasilnikovia	-0.369433	-0.000324052	0.987895	1	1013	0
1014	Leclercia	0.273619	0.196627	0.989089	1	1014	0
1015	Streptohalobacillus	-3.15224	0.5552	0.990561	1	1015	0
1016	Peredibacter	-3.1111	0.627651	0.992768	1	1016	0
1017	Pullulanibacillus	-2.96185	-0.661055	0.993677	1	1017	0
1018	Desulfoconvexum	-3.04419	-0.457793	0.995288	1	1018	0
1019	Fusobacterium	11.1038	0.00560965	0.997746	1	1019	0
1020	Allofustis	-2.6679	0.702822	0.99817	1	1020	0
1021	Phaseolibacter	-3.2503	-0.558438	0.998181	1	1021	0
1022	Achromobacter	-4.60287	0.938407	1	1	1141.5	0
1023	Acidicaldus	-7.05763	0.879181	1	1	1141.5	0
1024	Acidisphaera	-4.67467	-0.917992	1	1	1141.5	0
1025	Acidovorax	-3.59976	0.944626	1	1	1141.5	0
1026	Actinomycetospora	-7.05763	1.02071	1	1	1141.5	0
1027	Actinoplanes	-7.05763	0.692385	1	1	1141.5	0
1028	Aeribacillus	-3.24434	-0.202786	1	1	1141.5	0
1029	Aeromicrobium	-7.05763	0.195972	1	1	1141.5	0
1030	Aestuariispira	-5.10464	0.879181	1	1	1141.5	0
1031	Aggregicoccus	-7.05763	0.692385	1	1	1141.5	0
1032	Algiphilus	-7.05763	0.903042	1	1	1141.5	0
1033	Allocatelliglobosispora	-3.21496	-0.233667	1	1	1141.5	0
1034	Aminivibrio	-3.0395	-0.625406	1	1	1141.5	0
1035	Aminobacter	-7.05763	0.410562	1	1	1141.5	0
1036	Aminomonas	-4.671	0.217272	1	1	1141.5	0
1037	Amphiplicatus	-7.05763	-0.742811	1	1	1141.5	0
1038	Anaerocella	-3.09996	-0.607349	1	1	1141.5	0
1039	Anaerotruncus	-2.93589	0.055166	1	1	1141.5	0
1040	Antarcticimonas	-7.05763	0.383897	1	1	1141.5	0
1041	Aquiflexum	-7.05763	-0.885493	1	1	1141.5	0
1042	Aquihabitans	-4.79437	-0.114954	1	1	1141.5	0
1043	Aquincola	-4.29642	0.358967	1	1	1141.5	0
1044	Archangium	-7.05763	0.0113174	1	1	1141.5	0
1045	Aridibacter	-7.05763	0.456114	1	1	1141.5	0
1046	Armatimonas/Armatimonadetes_gp1	-7.05763	0.692385	1	1	1141.5	0
1047	Arsenicicoccus	-7.05763	0.257189	1	1	1141.5	0
1048	Asaccharobacter	-7.05763	0.195972	1	1	1141.5	0
1049	Aureicoccus	-7.05763	0.195972	1	1	1141.5	0
1050	Aureimonas	-4.00395	0.423448	1	1	1141.5	0
1051	Auritidibacter	-0.609159	0.0914075	1	1	1141.5	0
1052	Balnearium	-3.07019	-0.144634	1	1	1141.5	0
1053	Basilea	-2.74646	0.137655	1	1	1141.5	0
1054	Blastococcus	-7.05763	0.754288	1	1	1141.5	0
1055	Bombiscardovia	-4.37508	0.00122749	1	1	1141.5	0
1056	Bosea	-3.2963	0.381629	1	1	1141.5	0
1057	Brassicibacter	-4.03312	-0.994547	1	1	1141.5	0
1058	Brevibacillus	-7.05763	0.410562	1	1	1141.5	0
1059	Brockia	-3.35653	0.251509	1	1	1141.5	0
1060	Brooklawnia	-5.28934	-1.66467	1	1	1141.5	0
1061	Bryobacter	-3.31828	-0.395778	1	1	1141.5	0
1062	Candidatus Solibacter	-7.05763	0.456114	1	1	1141.5	0
1063	Canibacter	-3.13097	0.43041	1	1	1141.5	0
1064	Catelliglobosispora	-3.0194	0.20198	1	1	1141.5	0
1065	Caulobacter	-7.05763	-0.742811	1	1	1141.5	0
1066	Chondromyces	-7.05763	0.456114	1	1	1141.5	0
1067	Chryseolinea	-7.05763	0.291904	1	1	1141.5	0
1068	Citricoccus	-7.05763	0.456114	1	1	1141.5	0
1069	Cloacibacterium	0.926206	0.0180185	1	1	1141.5	0
1070	Confluentimicrobium	-7.05763	0.00144665	1	1	1141.5	0
1071	Costertonia	-7.05763	0.195972	1	1	1141.5	0
1072	Coxiella	-2.78487	0.671037	1	1	1141.5	0
1073	Cruoricaptor	-4.47268	-0.449668	1	1	1141.5	0
1074	Cryomorpha	-3.28452	0.140444	1	1	1141.5	0
1075	Cupriavidus	-7.05763	0.195972	1	1	1141.5	0
1076	Curtobacterium	-7.05763	-0.885493	1	1	1141.5	0
1077	Deferrisoma	-7.05763	0.879181	1	1	1141.5	0
1078	Denitrovibrio	-4.24744	0.456925	1	1	1141.5	0
1079	Desulfatirhabdium	-4.43105	-1.03322	1	1	1141.5	0
1080	Desulfobacca	-7.05763	0.550212	1	1	1141.5	0
1081	Desulfoglaeba	-7.05763	0.305274	1	1	1141.5	0
1082	Desulfovirga	-4.44862	1.24692	1	1	1141.5	0
1083	Devosia	-7.05763	0.195972	1	1	1141.5	0
1084	Diaphorobacter	-7.05763	0.456114	1	1	1141.5	0
1085	Dinoroseobacter	-7.05763	0.456114	1	1	1141.5	0
1086	Diplorickettsia	-4.89019	1.08387	1	1	1141.5	0
1087	Dissulfuribacter	-7.05763	1.33703	1	1	1141.5	0
1088	Enhygromyxa	-4.24145	0.860391	1	1	1141.5	0
1089	Enterovibrio	-7.05763	0.291904	1	1	1141.5	0
1090	Ercella	-5.29623	0.271792	1	1	1141.5	0
1091	Erysipelothrix	-4.94861	-0.423442	1	1	1141.5	0
1092	Euzebyella	-7.05763	-0.182617	1	1	1141.5	0
1093	Exilispira	-4.99496	-1.07591	1	1	1141.5	0
1094	Ferritrophicum	-7.05763	0.135344	1	1	1141.5	0
1095	Fibrella	-4.43528	0.603223	1	1	1141.5	0
1096	Fibrisoma	-7.05763	0.508333	1	1	1141.5	0
1097	Flaviflexus	-3.00125	-0.104966	1	1	1141.5	0
1098	Flavimarina	-4.41747	0.72434	1	1	1141.5	0
1099	Fodinibius	-2.83851	-0.289489	1	1	1141.5	0
1100	Fontibacillus	-7.05763	-0.182617	1	1	1141.5	0
1101	Friedmanniella	-7.05763	0.195972	1	1	1141.5	0
1102	Gaiella	-4.49342	0.572443	1	1	1141.5	0
1103	Galenea	-3.87152	-0.671351	1	1	1141.5	0
1104	Garciella	-7.05763	1.65589	1	1	1141.5	0
1105	Georgenia	-7.05763	-0.166801	1	1	1141.5	0
1106	Geothermomicrobium	-7.05763	0.383897	1	1	1141.5	0
1107	Geothrix	-2.65917	-0.352648	1	1	1141.5	0
1108	Gp16	-7.05763	0.456114	1	1	1141.5	0
1109	Gp3	-7.05763	0.772692	1	1	1141.5	0
1110	Gp4	-7.05763	0.410562	1	1	1141.5	0
1111	GpIV	-7.05763	0.456114	1	1	1141.5	0
1112	GpIX	-7.05763	1.33703	1	1	1141.5	0
1113	Granulibacter	-7.05763	1.40405	1	1	1141.5	0
1114	Gynuella	-5.1622	-0.180251	1	1	1141.5	0
1115	Haloactinospora	-7.05763	0.291904	1	1	1141.5	0
1116	Haloglycomyces	-7.05763	1.17915	1	1	1141.5	0
1117	Haloquadratum	-2.03228	-0.368159	1	1	1141.5	0
1118	Hazenella	-7.05763	0.291904	1	1	1141.5	0
1119	Heliothrix	-5.30756	-0.550819	1	1	1141.5	0
1120	Hespellia	-7.05763	0.692385	1	1	1141.5	0
1121	Holdemania	-2.50093	0.0559259	1	1	1141.5	0
1122	Hyalangium	-7.05763	0.291904	1	1	1141.5	0
1123	Hydrogenibacillus	-7.05763	0.879181	1	1	1141.5	0
1124	Hydrogenispora	-7.05763	0.410562	1	1	1141.5	0
1125	Hydrogenoanaerobacterium	-3.84383	-0.242638	1	1	1141.5	0
1126	Hymenobacter	-7.05763	0.195972	1	1	1141.5	0
1127	Jejudonia	-7.05763	0.961259	1	1	1141.5	0
1128	Jejuia	-4.80495	-0.657445	1	1	1141.5	0
1129	Kurthia	-7.05763	0.257189	1	1	1141.5	0
1130	Labilithrix	-4.38244	-0.221734	1	1	1141.5	0
1131	Lachnobacterium	-1.44531	-0.290087	1	1	1141.5	0
1132	Lebetimonas	-1.26278	0.0168083	1	1	1141.5	0
1133	Lentilitoribacter	-3.78044	-0.11585	1	1	1141.5	0
1134	Leptolinea	-2.69507	0.259369	1	1	1141.5	0
1135	Leptospirillum	-7.05763	0.692385	1	1	1141.5	0
1136	Litoribaculum	-7.05763	0.772692	1	1	1141.5	0
1137	Litorimonas	-7.05763	1.33703	1	1	1141.5	0
1138	Longimycelium	-4.91541	-1.33513	1	1	1141.5	0
1139	Lucibacterium	-4.20851	1.72713	1	1	1141.5	0
1140	Luteolibacter	-7.05763	0.806479	1	1	1141.5	0
1141	Mahella	-4.0004	-0.75571	1	1	1141.5	0
1142	Marinithermus	-3.27498	0.0393745	1	1	1141.5	0
1143	Marvinbryantia	-4.35533	-1.46557	1	1	1141.5	0
1144	Melaminivora	-4.62372	-0.295641	1	1	1141.5	0
1145	Methanobrevibacter	-3.62535	-1.20743	1	1	1141.5	0
1146	Methylibium	-7.05763	0.456114	1	1	1141.5	0
1147	Methylomarinovum	-7.05763	-0.166801	1	1	1141.5	0
1148	Methylovirgula	-7.05763	1.17915	1	1	1141.5	0
1149	Microaerobacter	-2.47793	-0.265201	1	1	1141.5	0
1150	Microbacter	-2.55747	-0.525609	1	1	1141.5	0
1151	Microlunatus	-7.05763	0.692385	1	1	1141.5	0
1152	Microvirgula	-3.49357	-0.0129119	1	1	1141.5	0
1153	Mitsuokella	-4.41208	0.127639	1	1	1141.5	0
1154	Moheibacter	-3.75937	-0.627964	1	1	1141.5	0
1155	Motiliproteus	-7.05763	0.195972	1	1	1141.5	0
1156	Mumia	-7.05763	0.195972	1	1	1141.5	0
1157	Murdochiella	-7.05763	0.903042	1	1	1141.5	0
1158	Murinocardiopsis	-7.05763	0.806479	1	1	1141.5	0
1159	Naasia	-3.92791	0.86274	1	1	1141.5	0
1160	Nakamurella	-7.05763	1.40405	1	1	1141.5	0
1161	Namhaeicola	-4.11204	-0.779049	1	1	1141.5	0
1162	Natribacillus	-4.96336	-1.49536	1	1	1141.5	0
1163	Neiella	-7.05763	0.806479	1	1	1141.5	0
1164	Neorhizobium	-7.05763	0.903042	1	1	1141.5	0
1165	Nesterenkonia	-7.05763	0.879181	1	1	1141.5	0
1166	Nguyenibacter	-4.03624	-0.605163	1	1	1141.5	0
1167	Nitriliruptor	-4.2526	-1.03788	1	1	1141.5	0
1168	Noviherbaspirillum	-7.05763	0.195972	1	1	1141.5	0
1169	Oceanobacillus	-4.47672	-0.522076	1	1	1141.5	0
1170	Oligoflexus	-4.88188	-0.289975	1	1	1141.5	0
1171	Omnitrophica_genera_incertae_sedis	-7.05763	0.820124	1	1	1141.5	0
1172	Opitutus	-0.0867205	0.0298279	1	1	1141.5	0
1173	Oxalobacter	-7.05763	0.383897	1	1	1141.5	0
1174	Paludibacterium	-4.80867	-0.703331	1	1	1141.5	0
1175	Parablastomonas	-7.05763	0.456114	1	1	1141.5	0
1176	Parasegetibacter	-7.05763	0.456114	1	1	1141.5	0
1177	Parasphingopyxis	-7.05763	-0.0387412	1	1	1141.5	0
1178	Parvibacter	-4.34211	-1.61253	1	1	1141.5	0
1179	Paucibacter	-7.05763	0.692385	1	1	1141.5	0
1180	Pelagibius	-7.05763	0.456114	1	1	1141.5	0
1181	Petrimonas	-1.42973	0.0513353	1	1	1141.5	0
1182	Phaeocystidibacter	-4.12367	0.704452	1	1	1141.5	0
1183	Phenylobacterium	-7.05763	0.898649	1	1	1141.5	0
1184	Phocoenobacter	-2.51646	-0.0594113	1	1	1141.5	0
1185	Phycicola	-4.68293	-0.930888	1	1	1141.5	0
1186	Phyllobacterium	-7.05763	0.80163	1	1	1141.5	0
1187	Pibocella	-4.03606	-0.271047	1	1	1141.5	0
1188	Porphyrobacter	-7.05763	0.456114	1	1	1141.5	0
1189	Portibacter	-4.65832	-1.84931	1	1	1141.5	0
1190	Pragia	-3.71529	-0.35889	1	1	1141.5	0
1191	Propionicimonas	-5.07467	-1.19689	1	1	1141.5	0
1192	Proteiniborus	-7.05763	1.40405	1	1	1141.5	0
1193	Proteiniclasticum	-7.05763	-0.577438	1	1	1141.5	0
1194	Providencia	-7.05763	0.772692	1	1	1141.5	0
1195	Pseudoflavonifractor	-4.29124	-0.0867858	1	1	1141.5	0
1196	Pseudohongiella	-4.87988	-0.416476	1	1	1141.5	0
1197	Pseudolabrys	-7.05763	0.395855	1	1	1141.5	0
1198	Pseudosporangium	-7.05763	0.410562	1	1	1141.5	0
1199	Pseudoteredinibacter	-4.53238	0.409021	1	1	1141.5	0
1200	Pyxidicoccus	-7.05763	0.195972	1	1	1141.5	0
1201	Rahnella	-2.37326	-0.705597	1	1	1141.5	0
1202	Ramlibacter	-5.83295	-0.577438	1	1	1141.5	0
1203	Rapidithrix	-5.44625	0.195972	1	1	1141.5	0
1204	Rheinheimera	-7.05763	0.195972	1	1	1141.5	0
1205	Rhizocola	-4.87365	-0.27352	1	1	1141.5	0
1206	Rhodospirillum	-7.05763	0.383897	1	1	1141.5	0
1207	Roseomonas	-2.39235	-0.5096	1	1	1141.5	0
1208	Roseovarius	-5.33895	0.410562	1	1	1141.5	0
1209	Rubricoccus	-4.34171	0.269027	1	1	1141.5	0
1210	Rubritepida	-7.05763	1.33703	1	1	1141.5	0
1211	Rudaibacter	-4.04029	0.670797	1	1	1141.5	0
1212	Ruminobacter	-3.42887	-1.00951	1	1	1141.5	0
1213	Sabulilitoribacter	-7.05763	0.410562	1	1	1141.5	0
1214	Saccharofermentans	-2.74807	-0.143544	1	1	1141.5	0
1215	Salinirubrum	-7.05763	0.599134	1	1	1141.5	0
1216	Salinithrix	-4.82065	-1.81241	1	1	1141.5	0
1217	Sedimentibacter	-4.447	-1.42668	1	1	1141.5	0
1218	Sediminibacter	-7.05763	0.0113174	1	1	1141.5	0
1219	Sediminitomix	-4.84103	-0.338771	1	1	1141.5	0
1220	Serpens	-1.36418	-0.377024	1	1	1141.5	0
1221	Shinella	-7.05763	0.692385	1	1	1141.5	0
1222	Sinibacillus	-1.03551	0.010923	1	1	1141.5	0
1223	Sinobacterium	-7.05763	-0.742811	1	1	1141.5	0
1224	Siphonobacter	-7.05763	0.806479	1	1	1141.5	0
1225	Skermanella	-3.54818	-0.24619	1	1	1141.5	0
1226	Sphingobium	-7.05763	0.383897	1	1	1141.5	0
1227	Sphingosinicella	-4.49268	0.357927	1	1	1141.5	0
1228	Sporobacterium	-7.05763	-0.0387412	1	1	1141.5	0
1229	Sporocytophaga	-7.05763	-0.166801	1	1	1141.5	0
1230	Streptomyces	-7.05763	1.65589	1	1	1141.5	0
1231	Sungkyunkwania	-4.67308	-0.59479	1	1	1141.5	0
1232	Suttonella	-7.05763	1.01384	1	1	1141.5	0
1233	Taibaiella	-7.05763	0.456114	1	1	1141.5	0
1234	Taonella	-1.40304	-0.133908	1	1	1141.5	0
1235	Tatumella	-7.05763	-0.742811	1	1	1141.5	0
1236	Tenuibacillus	-7.05763	-0.128881	1	1	1141.5	0
1237	Tepidanaerobacter	-4.66835	0.00659038	1	1	1141.5	0
1238	Tepidimonas	-7.05763	0.195972	1	1	1141.5	0
1239	Terrimicrobium	-2.19173	0.00115561	1	1	1141.5	0
1240	Thermithiobacillus	-7.05763	0.772692	1	1	1141.5	0
1241	Thermoanaerobaculum	-4.60102	0.141249	1	1	1141.5	0
1242	Thermobrachium	-7.05763	0.713394	1	1	1141.5	0
1243	Thermodesulfobium	-3.70776	0.340102	1	1	1141.5	0
1244	Thermoflavimicrobium	-5.0801	-0.0160406	1	1	1141.5	0
1245	Thermoleophilum	-4.49342	0.572443	1	1	1141.5	0
1246	Thermopolyspora	-7.05763	1.17915	1	1	1141.5	0
1247	Thermotunica	-7.05763	0.383897	1	1	1141.5	0
1248	Thermovorax	-3.56253	0.602342	1	1	1141.5	0
1249	Thiobacter	-5.3025	-0.460837	1	1	1141.5	0
1250	Thiofaba	-7.05763	0.879181	1	1	1141.5	0
1251	Tolumonas	-7.05763	-0.182617	1	1	1141.5	0
1252	Tropicibacter	-7.05763	0.410562	1	1	1141.5	0
1253	Truepera	-7.05763	0.383897	1	1	1141.5	0
1254	Umboniibacter	-7.05763	-0.0387412	1	1	1141.5	0
1255	Vulgatibacter	-3.64567	0.153694	1	1	1141.5	0
1256	Xylophilus	-4.4708	-0.506619	1	1	1141.5	0
1257	Yersinia	-4.08994	-0.0357197	1	1	1141.5	0
1258	Youngimonas	-7.05763	0.879181	1	1	1141.5	0
1259	Zeaxanthinibacter	-3.75864	-0.272191	1	1	1141.5	0
1260	Zhizhongheella	-3.37011	-0.531865	1	1	1141.5	0
1261	Zymobacter	-4.81828	-0.68411	1	1	1141.5	0
